# Supplementary material for: The effect of maternal decisional authority on children's vaccination in East Asia
Source: PLoS One. 2018 Jul 12;13(7):e0200333. doi: 10.1371/journal.pone.0200333 (PMC6042723; doi:10.1371/journal.pone.0200333)
Supplement: S1 File — (XLS) [file pone.0200333.s001.xls]

## Sheet: PONE-D-17-24382 Raw Data
CASE ID	Nationality	Gender	Age	Marriage	Pregnancy	Childbirth	Education	Monthly Income	Four types Vaccine Uptake	Natioanl Vaccination	Maternal Decisional Authority (1)	Maternal Decisional Authority (2)	Health Literacy Factor	Health Information Seeking Behavior (HISB) Factor	Self-efficacy Factor	Media Use (TV)	Media Use (Radio)	Media Use (Newspaper)	Media Use (Books)	Media Use (Internet)
1	1	2	29	1	1	1	2	1	3	0	-0.363718	-0.777163	0.737483	0.940282	0.620171	3	1	1	2	3
2	1	2	34	1	1	1	1	4	4	1	1.23908	0.579767	0.737483	2.74217	1.58586	3	2	3	3	3
3	2	2	33	1	1	1	2	4	4	1	0.759667	0.289861	0.737483	0.28122	0.932732	1	1	1	2	3
5	2	2	25	1	1	1	2	6	4	1	-0.263732	-2.44409	0.737483	2.88671	2.25048	3	3	3	3	3
6	2	2	25	1	1	1	2	5	4	1	1.23908	2.03151	0.737483	2.27939	2.48537	3	3	3	3	3
8	1	2	26	1	1	1	2	3	4	1	-0.363718	1.39041	0.130448	-0.12154	1.19209	2	1	1	1	3
9	1	2	35	1	1	1	2	7	4	1	-0.057247	0.40352	-1.60987	1.38309	1.49427	2	2	3	2	3
10	1	2	36	1	1	1	2	2	4	1	0.368035	-0.233546	0.737483	-0.12154	-0.0680275	2	1	1	1	3
11	2	2	28	1	1	1	2	7	2	0	1.23908	0.575732	-0.125891	1.05255	0.989229	3	2	2	2	3
12	2	2	34	1	1	1	2	7	4	1	0.1279	1.64679	0.737483	2.60892	1.90763	3	3	3	3	3
14	2	2	29	1	1	1	2	7	4	1	-0.689014	-0.874647	-0.650054	1.05255	0.699279	3	2	2	2	3
15	2	2	24	1	1	1	2	6	4	1	-0.223569	0.368624	0.737483	2.90719	-0.286057	3	3	3	3	3
16	2	2	33	1	1	1	2	3	2	0	-0.263732	2.03151	0.737483	0.940282	2.17881	3	1	1	2	3
17	2	2	29	1	1	1	2	7	3	0	1.23908	-0.061334	-0.793474	0.67027	1.28592	3	2	2	2	2
18	2	2	28	1	1	1	2	7	4	1	1.23908	1.64679	0.737483	2.11437	1.25685	3	2	2	3	3
19	1	2	33	1	1	1	2	5	4	1	-0.363718	-1.24065	0.737483	-0.12154	0.24904	2	1	1	1	3
20	2	2	32	1	1	1	2	2	2	0	0.759667	0.416839	-0.441734	1.23855	0.927546	2	1	2	3	3
21	1	2	34	1	1	1	2	3	4	1	-1.18063	-1.54661	0.129405	-0.50382	-1.93508	2	1	1	1	2
22	1	2	29	1	2	#NULL!	1	2	0	#NULL!	#NULL!	#NULL!	#NULL!	#NULL!	#NULL!	3	2	1	1	3
23	1	2	33	1	1	1	1	1	4	1	0.847451	-0.061334	0.21332	0.228472	0.293637	2	1	1	2	3
24	2	2	27	1	1	1	2	7	4	1	1.23908	1.77514	0.737483	1.78484	1.1978	3	2	2	3	3
25	1	2	32	1	1	1	2	7	4	1	0.334385	-0.233546	0.737483	-0.833351	1.58724	1	1	1	1	2
26	1	2	35	1	1	1	1	2	4	1	-2.20403	-0.061334	-0.794517	1.05255	1.19832	3	2	2	2	3
27	3	2	36	1	1	1	1	5	4	1	1.23908	-2.26244	0.737483	-0.833351	-0.3882	1	1	1	1	2
28	1	2	40	1	1	1	2	1	4	1	0.334385	-1.13103	-1.52596	-0.50382	-1.01125	2	1	1	1	2
29	2	2	28	1	1	1	2	7	4	1	1.23908	1.82441	0.737483	1.78484	0.861027	3	2	2	3	3
30	3	2	27	1	1	1	2	7	2	0	0.1279	-0.52482	-1.65685	0.868059	-0.649276	3	1	2	1	3
31	1	2	36	1	1	1	3	3	4	1	-1.18063	0.116281	0.129405	0.228472	-0.649276	2	1	1	2	3
32	2	2	31	1	1	1	2	7	4	1	1.23908	1.8539	0.737483	1.78484	0.914565	3	2	2	3	3
33	3	2	37	1	1	1	1	4	4	1	1.23908	0.225905	0.737483	-0.50382	0.821999	2	1	1	1	2
34	1	2	31	1	1	2	2	2	0	#NULL!	#NULL!	#NULL!	#NULL!	#NULL!	#NULL!	1	1	1	1	2
35	2	2	28	1	1	1	2	6	4	1	0.115698	0.753347	0.737483	2.85444	0.913047	3	3	3	3	3
36	2	2	28	1	1	1	2	7	4	1	1.23908	1.82441	0.737483	1.84587	1.1978	3	1	3	3	3
37	1	2	33	1	1	1	2	2	4	1	0.607316	-1.76809	-1.25709	-0.068792	-0.991566	1	1	1	1	3
38	1	2	33	1	1	1	2	5	4	1	1.23908	1.64679	0.129405	2.88671	1.84831	3	3	3	3	3
39	1	2	28	1	1	1	2	1	4	1	-1.18063	-0.777163	-1.00179	-0.12154	-0.711432	2	1	1	1	3
40	1	2	34	1	1	1	2	2	4	1	1.23908	-0.52482	-1.65685	0.856272	-0.629592	2	1	2	3	3
41	1	2	29	1	1	1	2	3	4	1	-3.17507	0.209731	-2.66468	1.40256	0.0494715	3	2	2	3	3
42	1	2	25	1	1	1	2	1	3	0	-0.789	-0.272477	-1.65685	-0.068792	-1.67176	1	1	1	1	3
43	1	2	33	1	1	1	2	2	4	1	0.368035	-0.52482	-1.65685	0.340739	-0.649276	2	2	2	2	2
44	2	2	26	1	1	1	2	4	4	1	0.255847	0.482283	0.482187	1.1053	1.03978	2	2	2	2	3
45	1	2	37	1	1	1	2	1	4	1	0.759667	-0.839751	0.21332	-0.451071	0.924245	1	1	1	1	3
46	1	2	27	1	1	1	2	1	1	0	-1.32078	0.0536927	0.21332	-0.833351	0.621067	1	1	1	1	2
47	2	2	31	1	1	1	2	6	4	1	1.23908	2.03151	0.737483	2.82568	1.1978	3	3	3	3	3
48	1	2	35	1	1	1	2	5	4	1	-1.18063	-1.76809	-1.40155	-0.833351	-1.03749	1	1	1	1	2
49	1	2	34	1	1	1	2	4	4	1	-0.789	-0.233546	0.737483	-0.12154	-1.61528	2	1	1	1	3
50	1	2	36	1	1	1	2	6	4	1	-0.689014	-1.08176	-0.186439	0.176729	0.605971	1	1	2	2	3
51	1	2	29	1	1	1	2	1	4	1	-0.351515	1.68169	0.737483	0.248952	0.21931	1	1	1	3	3
52	1	2	29	1	1	1	2	6	3	0	-2.48916	0.259	-1.60883	1.1053	-0.327383	2	2	2	2	3
53	1	2	32	1	1	1	1	3	4	1	-0.789	0.575732	0.737483	-0.068792	-1.3651	1	1	1	1	3
54	1	2	38	1	1	1	2	7	4	1	-1.18063	-0.061334	-1.00179	-0.833351	-0.384414	1	1	1	1	2
55	1	2	38	1	1	1	1	1	4	1	1.23908	-1.16189	0.737483	-0.833351	-0.970809	1	1	1	1	2
56	1	2	34	1	1	1	2	1	4	1	1.23908	0.40352	0.737483	0.445229	-0.399943	2	2	1	2	3
57	1	2	37	1	1	1	2	5	3	0	-0.363718	0.546239	-0.0419757	0.260739	-0.330176	2	1	1	1	3
58	1	2	34	1	1	1	1	1	3	0	0.607316	-2.72592	-1.65685	-0.12154	-3.21739	2	1	1	1	3
59	1	2	33	1	1	1	2	1	4	1	0.182034	-0.233546	-0.393715	-0.50382	-0.00285822	2	1	1	1	2
60	1	2	35	1	1	1	1	4	4	1	-0.789	0.575732	-0.794517	-0.451071	0.248865	1	1	1	1	3
61	1	2	34	1	1	1	1	3	4	1	0.759667	-0.347205	-1.00179	0.228472	1.26784	2	1	1	2	3
62	2	2	24	1	1	1	2	4	0	#NULL!	1.23908	0.753347	-1.08571	0.228472	0.861078	2	1	1	2	3
63	1	2	29	1	1	1	1	1	3	0	1.23908	-0.587409	0.737483	-0.068792	-1.24259	1	1	1	1	3
64	1	2	38	1	1	1	2	2	4	1	0.334385	0.881693	0.737483	0.827509	0.860675	2	2	1	2	3
65	1	2	36	1	1	1	2	4	4	1	0.115698	0.40352	0.737483	0.558003	0.918048	3	1	1	2	3
66	3	2	36	1	2	#NULL!	2	6	0	#NULL!	#NULL!	#NULL!	#NULL!	#NULL!	#NULL!	1	1	1	1	1
67	1	2	38	1	2	#NULL!	2	2	0	#NULL!	#NULL!	#NULL!	#NULL!	#NULL!	#NULL!	3	3	2	2	3
68	3	2	40	1	2	#NULL!	2	4	0	#NULL!	#NULL!	#NULL!	#NULL!	#NULL!	#NULL!	1	1	1	1	1
69	1	2	32	1	2	#NULL!	2	7	0	#NULL!	#NULL!	#NULL!	#NULL!	#NULL!	#NULL!	2	1	1	1	2
70	1	2	39	1	1	1	1	6	4	1	1.23908	-0.233546	-1.65685	-0.101059	-0.73646	1	1	1	2	3
71	1	2	33	1	1	2	2	2	0	#NULL!	#NULL!	#NULL!	#NULL!	#NULL!	#NULL!	2	1	2	3	2
72	1	2	29	1	1	2	2	2	0	#NULL!	#NULL!	#NULL!	#NULL!	#NULL!	#NULL!	1	1	1	1	1
73	1	2	37	1	1	1	2	4	3	0	0.1279	-0.489924	0.737483	-1.21563	0.551073	1	1	1	1	1
75	1	2	34	1	1	1	2	3	4	1	-0.363718	-0.52482	-0.525649	0.610751	-1.27928	2	1	1	2	3
76	3	2	38	1	1	1	1	7	4	1	0.215684	-0.52482	0.737483	-0.451071	-0.362979	1	1	1	1	3
77	1	2	39	1	1	1	2	5	4	1	0.759667	-0.781198	0.737483	0.340739	0.249513	2	2	2	2	2
78	2	2	30	1	1	1	2	7	4	1	0.759667	1.4879	-0.393715	1.51634	0.568677	2	1	3	3	3
79	1	2	35	1	1	1	2	2	4	1	0.759667	-1.80299	0.737483	-0.833351	-1.01125	1	1	1	1	2
80	1	2	38	1	1	1	2	4	4	1	0.847451	-0.905509	-3.39612	0.610751	-0.347717	2	1	1	2	3
81	1	2	34	1	1	1	2	2	4	1	0.268049	-1.41826	0.129405	-0.833351	-0.693865	1	1	1	1	2
82	1	2	35	1	1	1	2	7	4	1	-0.363718	0.753347	-1.00179	0.260739	1.25499	2	1	1	1	3
83	1	2	39	1	1	1	2	3	4	1	1.23908	-0.268442	0.737483	-0.101059	-0.337612	1	1	1	2	3
84	1	2	27	1	2	#NULL!	2	5	0	#NULL!	#NULL!	#NULL!	#NULL!	#NULL!	#NULL!	2	1	3	2	3
85	1	2	33	1	1	1	2	3	4	1	1.23908	0.753347	0.737483	-0.483339	0.0494715	1	1	1	2	2
86	3	2	33	1	2	#NULL!	2	5	0	#NULL!	#NULL!	#NULL!	#NULL!	#NULL!	#NULL!	1	1	1	1	3
87	1	2	37	1	1	1	1	3	4	1	0.334385	-0.52482	0.737483	-0.12154	-0.379289	2	1	1	1	3
88	3	2	38	1	2	#NULL!	2	7	0	#NULL!	#NULL!	#NULL!	#NULL!	#NULL!	#NULL!	1	1	1	1	2
89	1	2	37	1	1	1	1	1	4	1	0.813801	-1.13103	-2.26493	-0.12154	-0.423599	2	1	1	1	3
90	1	2	35	1	1	1	3	4	4	1	1.23908	1.00973	0.0824285	-0.12154	0.978701	2	1	1	1	3
91	1	2	32	1	1	1	2	2	4	1	-0.263732	-0.140097	0.130448	-1.21563	0.24904	1	1	1	1	1
92	3	2	31	1	2	#NULL!	2	5	0	#NULL!	#NULL!	#NULL!	#NULL!	#NULL!	#NULL!	1	1	1	2	3
93	1	2	32	1	1	1	1	3	4	1	-0.263732	1.02441	-2.43631	0.807028	1.20805	3	2	1	1	3
94	1	2	35	1	1	1	2	3	4	1	-1.18063	-0.347205	-0.877389	-0.833351	-0.634244	1	1	1	1	2
95	3	2	27	1	1	2	2	4	0	#NULL!	#NULL!	#NULL!	#NULL!	#NULL!	#NULL!	1	1	1	1	1
96	1	2	32	1	1	1	2	7	3	0	-0.363718	-1.12699	0.737483	0.610751	0.0223539	2	1	1	2	3
97	1	2	36	1	1	1	2	7	4	1	-0.363718	0.753347	-0.125891	1.50705	0.911205	3	2	1	3	3
98	3	2	33	1	1	1	2	7	4	1	-0.363718	0.112246	0.130448	0.156249	-0.0780293	2	1	2	1	3
100	1	2	33	1	1	1	2	1	4	1	1.23908	-0.233546	-3.01642	-0.068792	0.576058	1	1	1	1	3
101	2	2	30	1	1	1	2	5	4	1	-1.18063	-0.52482	0.737483	-0.50382	0.669242	2	1	1	1	2
102	1	2	36	1	1	1	2	5	4	1	0.334385	-0.317712	0.737483	-0.833351	-0.0267107	1	1	1	1	2
103	1	2	34	1	2	#NULL!	2	3	0	#NULL!	#NULL!	#NULL!	#NULL!	#NULL!	#NULL!	1	1	1	1	1
104	1	2	32	1	1	1	2	4	4	1	-0.363718	0.40352	-0.794517	0.228472	-0.0428271	2	1	1	2	3
105	1	2	37	1	1	1	2	4	4	1	-1.4871	0.930963	0.737483	-1.21563	-0.327898	1	1	1	1	1
106	3	2	32	1	2	#NULL!	1	5	0	#NULL!	#NULL!	#NULL!	#NULL!	#NULL!	#NULL!	1	1	1	2	2
107	3	2	40	1	2	#NULL!	1	7	0	#NULL!	#NULL!	#NULL!	#NULL!	#NULL!	#NULL!	1	1	1	1	1
108	3	2	31	1	2	#NULL!	2	6	0	#NULL!	#NULL!	#NULL!	#NULL!	#NULL!	#NULL!	1	1	1	1	2
109	3	2	34	1	1	1	2	7	4	1	0.759667	-1.05226	0.130448	-0.50382	0.254762	2	1	1	1	2
110	1	2	30	1	2	#NULL!	2	6	0	#NULL!	#NULL!	#NULL!	#NULL!	#NULL!	#NULL!	2	1	1	3	3
111	3	2	25	1	2	#NULL!	2	5	0	#NULL!	#NULL!	#NULL!	#NULL!	#NULL!	#NULL!	1	1	1	1	2
112	1	2	38	1	1	1	2	3	1	0	-0.363718	-0.321747	-0.47763	-0.068792	-0.674562	1	1	1	1	3
113	3	2	34	1	2	#NULL!	2	4	0	#NULL!	#NULL!	#NULL!	#NULL!	#NULL!	#NULL!	1	1	1	1	1
114	3	2	33	1	2	#NULL!	2	7	0	#NULL!	#NULL!	#NULL!	#NULL!	#NULL!	#NULL!	1	1	1	2	3
115	1	2	37	1	1	1	2	3	4	1	1.23908	0.518547	0.737483	0.919802	-0.726107	3	1	1	1	3
116	3	2	36	1	2	#NULL!	2	7	0	#NULL!	#NULL!	#NULL!	#NULL!	#NULL!	#NULL!	1	1	1	1	1
117	3	2	30	1	1	1	2	5	3	0	-0.503867	-2.23158	0.737483	-1.21563	-1.65504	1	1	1	1	1
118	3	2	35	1	1	1	2	7	4	1	-0.503867	-0.587409	0.737483	-1.21563	-1.60474	1	1	1	1	1
119	3	2	30	1	1	2	1	7	0	#NULL!	#NULL!	#NULL!	#NULL!	#NULL!	#NULL!	3	1	1	1	3
120	3	2	25	1	2	#NULL!	1	1	0	#NULL!	#NULL!	#NULL!	#NULL!	#NULL!	#NULL!	1	1	1	1	1
121	3	2	28	1	2	#NULL!	1	3	0	#NULL!	#NULL!	#NULL!	#NULL!	#NULL!	#NULL!	2	1	1	2	2
122	3	2	39	1	1	1	2	7	4	1	-0.75535	-0.489924	-0.393715	-0.555562	-0.369361	1	1	2	1	2
123	1	2	37	1	1	1	1	1	4	1	0.182034	-1.16189	-1.00179	-0.153808	-0.976894	2	1	1	2	2
124	3	2	30	1	1	1	1	3	0	#NULL!	0.368035	-0.616902	0.737483	-1.21563	-2.20624	1	1	1	1	1
125	3	2	30	1	1	2	2	7	0	#NULL!	#NULL!	#NULL!	#NULL!	#NULL!	#NULL!	1	1	1	1	3
126	3	2	39	1	1	1	2	6	4	1	-0.929149	-0.411161	0.737483	0.835792	-0.0327713	3	1	2	2	3
127	3	2	40	1	1	1	2	7	4	1	0.115698	-0.746302	-0.270354	-0.833351	-0.057499	1	1	1	1	2
128	2	2	28	1	1	1	2	7	4	1	1.23908	2.03151	-0.393715	1.1053	1.1978	2	2	2	2	3
129	3	2	38	1	1	1	2	2	0	#NULL!	#NULL!	#NULL!	#NULL!	#NULL!	#NULL!	1	1	1	1	1
130	1	2	32	1	1	1	2	1	4	1	-1.18063	0.753347	0.737483	0.610751	0.918048	2	1	1	2	3
131	3	2	37	1	2	#NULL!	2	7	0	#NULL!	#NULL!	#NULL!	#NULL!	#NULL!	#NULL!	1	1	1	1	1
132	3	2	30	1	1	1	2	7	4	1	1.23908	0.0536927	-0.310843	-0.12154	-0.265164	2	1	1	1	3
133	3	2	21	1	2	#NULL!	1	7	0	#NULL!	#NULL!	#NULL!	#NULL!	#NULL!	#NULL!	1	1	1	1	1
134	1	2	29	1	2	#NULL!	2	4	0	#NULL!	#NULL!	#NULL!	#NULL!	#NULL!	#NULL!	2	1	1	3	3
135	1	2	36	1	1	1	1	7	4	1	0.280252	2.03151	0.737483	0.610751	2.25072	2	1	1	2	3
136	3	2	38	1	1	1	2	7	4	1	1.23908	0.753347	0.737483	-1.21563	1.24356	1	1	1	1	1
137	3	2	26	1	2	#NULL!	2	6	0	#NULL!	#NULL!	#NULL!	#NULL!	#NULL!	#NULL!	1	1	1	1	1
138	1	2	31	1	2	#NULL!	2	7	0	#NULL!	#NULL!	#NULL!	#NULL!	#NULL!	#NULL!	2	1	1	1	3
139	1	2	40	1	1	1	2	7	4	1	-0.363718	0.147142	0.737483	-0.12154	0.274262	2	1	1	1	3
140	3	2	38	1	1	2	2	5	0	#NULL!	#NULL!	#NULL!	#NULL!	#NULL!	#NULL!	1	1	1	1	2
141	3	2	35	1	1	1	2	7	4	1	-1.18063	-0.52482	0.737483	-1.21563	-0.649276	1	1	1	1	1
142	3	2	31	1	2	#NULL!	1	1	0	#NULL!	#NULL!	#NULL!	#NULL!	#NULL!	#NULL!	1	1	1	1	2
143	3	2	38	1	2	#NULL!	1	3	0	#NULL!	#NULL!	#NULL!	#NULL!	#NULL!	#NULL!	1	1	1	1	1
144	3	2	35	1	1	1	2	4	2	0	-0.363718	0.0536927	-0.125891	-0.833351	-0.0476404	1	1	1	1	2
146	3	2	37	1	2	#NULL!	2	4	0	#NULL!	#NULL!	#NULL!	#NULL!	#NULL!	#NULL!	2	1	1	1	2
147	1	2	35	1	1	1	1	7	4	1	1.23908	2.03151	0.737483	0.578484	2.48537	2	1	1	3	3
149	1	2	33	1	1	1	2	3	4	1	-1.83385	-1.2567	-1.00179	0.228472	0.63178	2	1	1	2	3
150	1	2	35	1	2	#NULL!	2	2	0	#NULL!	#NULL!	#NULL!	#NULL!	#NULL!	#NULL!	2	1	1	1	3
151	3	2	29	1	2	#NULL!	3	6	0	#NULL!	#NULL!	#NULL!	#NULL!	#NULL!	#NULL!	3	1	1	2	3
152	3	2	39	1	1	1	3	7	4	1	-1.18063	-0.52482	0.737483	-1.21563	-0.668961	1	1	1	1	1
153	3	2	28	1	1	1	2	5	4	1	0.747465	-1.36899	-1.04981	-0.50382	-0.343973	2	1	1	1	2
154	1	2	37	1	1	1	2	5	4	1	-0.75535	0.40352	0.737483	0.506261	0.948261	2	1	2	2	3
155	1	2	34	1	1	1	2	7	4	1	0.759667	0.381943	0.737483	-0.451071	0.244709	1	1	1	1	3
156	3	2	28	1	1	1	1	7	4	1	0.1279	-0.874647	0.129405	-0.12154	-0.317031	2	1	1	1	3
157	3	2	30	1	1	1	3	7	4	1	-1.18063	-0.52482	0.737483	-1.21563	-1.41558	1	1	1	1	1
158	3	2	40	1	1	1	2	7	4	1	0.607316	-0.95341	0.737483	-1.21563	-0.735263	1	1	1	1	1
159	3	2	31	1	1	2	2	4	0	#NULL!	#NULL!	#NULL!	#NULL!	#NULL!	#NULL!	1	1	1	1	1
160	3	2	37	1	1	1	2	7	4	1	-0.297382	-0.874647	0.737483	-1.21563	-0.971169	1	1	1	1	1
161	3	2	28	1	1	1	1	2	2	0	-2.47696	-0.702435	-1.13268	-0.886099	-0.974677	2	1	1	1	1
162	3	2	27	1	1	2	2	3	0	#NULL!	#NULL!	#NULL!	#NULL!	#NULL!	#NULL!	1	1	1	1	2
163	2	2	33	1	1	2	2	3	0	#NULL!	#NULL!	#NULL!	#NULL!	#NULL!	#NULL!	1	1	1	2	3
165	3	2	36	1	1	1	2	6	4	1	-0.363718	0.112246	0.129405	-0.833351	-0.409626	1	1	1	1	2
166	2	2	33	1	1	1	2	2	4	1	1.23908	0.610628	-0.524606	1.94885	0.33712	3	3	2	3	3
167	1	2	38	1	1	1	3	5	4	1	-0.75535	-1.87772	0.737483	-0.833351	-0.0155252	1	1	1	1	2
168	1	2	39	1	1	1	2	4	4	1	1.23908	0.147142	0.737483	0.610751	0.234181	2	1	1	2	3
169	1	2	34	1	1	1	2	6	4	1	-0.363718	-0.140097	0.737483	-0.833351	0.279078	1	1	1	1	2
170	2	2	37	1	1	1	2	1	4	1	1.23908	1.56666	0.737483	0.373006	1.23847	2	2	2	1	3
171	3	2	36	1	1	1	2	5	4	1	1.23908	-1.02951	0.737483	-1.21563	0.253641	1	1	1	1	1
172	1	2	35	1	1	1	2	1	4	1	-0.789	-0.202685	0.737483	-0.483339	-0.334619	1	1	1	2	2
173	2	2	29	1	1	1	2	2	4	1	0.1279	1.42531	0.129405	-0.886099	0.548993	2	1	1	1	1
174	2	2	32	1	1	1	2	3	3	0	1.23908	0.753347	0.737483	0.340739	0.285378	2	2	2	2	2
175	2	2	34	1	1	1	2	7	4	1	1.23908	2.03151	0.737483	0.123981	1.60058	2	1	2	2	2
177	2	2	36	1	1	1	2	2	3	0	0.368035	2.03151	0.737483	0.260739	1.21746	2	1	1	1	3
178	2	2	34	1	1	1	2	1	3	0	0.759667	1.56666	0.737483	-0.833351	1.55067	1	1	1	1	2
179	2	2	28	1	1	1	2	7	4	1	1.23908	1.82441	0.737483	2.06263	1.1978	3	2	3	3	3
180	2	2	34	1	1	1	2	7	4	1	1.23908	1.68169	0.737483	1.78484	0.835826	3	2	2	3	3
181	1	2	35	1	1	1	2	7	4	1	0.268049	0.930963	0.737483	1.71262	0.94326	3	2	3	2	3
182	2	2	30	1	1	1	2	1	4	1	1.23908	1.31028	0.737483	-0.451071	0.820946	1	1	1	1	3
183	2	2	28	1	1	1	2	4	2	0	-0.363718	0.92556	0.482187	-0.12154	-0.697624	2	1	1	1	3
184	1	2	38	1	1	1	2	6	4	1	1.23908	0.372659	0.737483	1.23855	0.289294	2	1	2	3	3
185	3	2	36	1	2	#NULL!	2	7	0	#NULL!	#NULL!	#NULL!	#NULL!	#NULL!	#NULL!	2	1	1	1	2
186	3	2	40	1	2	#NULL!	2	7	0	#NULL!	#NULL!	#NULL!	#NULL!	#NULL!	#NULL!	1	1	1	1	1
187	1	2	36	1	1	1	2	2	4	1	1.23908	-0.777163	-2.21691	-1.21563	0.316424	1	1	1	1	1
188	3	2	36	1	2	#NULL!	2	7	0	#NULL!	#NULL!	#NULL!	#NULL!	#NULL!	#NULL!	1	1	1	1	3
189	2	2	34	1	2	#NULL!	2	7	0	#NULL!	#NULL!	#NULL!	#NULL!	#NULL!	#NULL!	3	1	3	3	3
190	2	2	30	1	2	#NULL!	2	3	0	#NULL!	#NULL!	#NULL!	#NULL!	#NULL!	#NULL!	2	1	1	3	3
191	2	2	39	1	1	1	2	7	4	1	-0.767553	0.912241	-2.52022	2.6294	1.28039	3	3	3	3	3
192	3	2	28	1	1	1	3	7	3	0	-1.33298	-1.68933	0.130448	0.610751	-1.3034	2	1	1	2	3
193	3	2	34	1	1	1	3	7	4	1	0.607316	0.116281	0.737483	0.208997	-0.337591	1	1	2	1	3
194	3	2	35	1	1	1	2	6	4	1	-1.18063	-0.347205	0.737483	-1.21563	-0.438995	1	1	1	1	1
195	1	2	33	1	1	1	2	3	4	1	0.368035	-2.44005	0.737483	-0.833351	-1.6652	1	1	1	1	2
196	3	2	27	1	1	2	2	4	0	#NULL!	#NULL!	#NULL!	#NULL!	#NULL!	#NULL!	1	1	1	1	1
197	2	2	31	1	1	1	3	5	3	0	-0.275934	1.8539	0.737483	-1.21563	0.91514	1	1	1	1	1
198	2	2	34	1	1	1	2	4	4	1	0.759667	-0.489924	0.737483	-0.833351	-0.0471254	1	1	1	1	2
199	2	2	33	1	1	1	2	3	4	1	1.23908	0.960456	-2.05661	1.78484	0.0242593	3	2	2	3	3
200	3	2	34	1	1	1	2	7	0	#NULL!	-0.363718	-0.174993	0.737483	-0.153808	-0.75638	2	1	1	2	2
201	3	2	33	1	2	#NULL!	2	3	0	#NULL!	#NULL!	#NULL!	#NULL!	#NULL!	#NULL!	1	1	1	1	1
203	2	2	38	1	1	1	2	6	3	0	-0.057247	1.64679	0.737483	2.60892	1.6006	3	3	3	3	3
204	3	2	35	1	2	#NULL!	2	7	0	#NULL!	#NULL!	#NULL!	#NULL!	#NULL!	#NULL!	1	1	1	1	2
205	3	2	34	1	2	#NULL!	2	7	0	#NULL!	#NULL!	#NULL!	#NULL!	#NULL!	#NULL!	1	1	1	1	1
206	2	2	35	1	1	1	1	2	2	0	0.368035	1.82441	0.737483	0.228472	1.82671	2	1	1	2	3
207	3	2	39	1	1	1	2	7	3	0	-0.263732	-0.954778	0.737483	-0.833351	-0.364532	1	1	1	1	2
208	3	2	34	1	1	1	2	7	4	1	-0.363718	0.209731	0.737483	-0.833351	0.283945	1	1	1	1	2
209	3	2	37	1	1	1	1	7	4	1	0.1279	-0.781198	0.21332	-0.833351	-1.02058	1	1	1	1	2
210	2	2	33	1	1	1	2	7	3	0	1.23908	1.82441	0.737483	-0.101059	2.35204	1	1	1	2	3
211	1	2	38	1	1	1	1	2	4	1	0.268049	0.788243	0.21332	-0.50382	0.263724	2	1	1	1	2
212	1	2	35	1	1	2	2	2	0	#NULL!	#NULL!	#NULL!	#NULL!	#NULL!	#NULL!	3	2	2	3	3
213	3	2	40	1	2	#NULL!	2	7	0	#NULL!	#NULL!	#NULL!	#NULL!	#NULL!	#NULL!	2	1	1	1	2
214	2	2	33	1	1	1	2	6	4	1	-0.157233	0.0187966	-0.793474	2.90719	1.35782	3	3	3	3	3
215	3	2	28	1	1	1	2	7	3	0	-0.789	0.180238	0.737483	-0.833351	-0.649276	1	1	1	1	2
216	2	2	29	1	1	1	2	5	4	1	1.23908	1.8539	0.129405	0.228472	1.53438	2	1	1	2	3
217	2	2	33	1	1	1	2	6	4	1	-0.0694495	0.912241	-0.269311	2.49614	0.62123	3	3	3	3	3
218	3	2	39	1	1	1	3	6	4	1	1.23908	0.147142	0.737483	0.908015	0.508396	3	1	1	3	3
219	3	2	26	1	1	1	1	4	1	0	0.1279	-2.79392	0.737483	-1.21563	-3.51733	1	1	1	1	1
220	3	2	31	1	1	1	1	2	4	1	1.23908	2.03151	0.737483	-0.153808	1.1978	2	1	1	2	2
221	3	2	34	1	1	1	2	7	2	0	-1.18063	-0.52482	0.737483	-0.12154	-0.649152	2	1	1	1	3
222	2	2	34	1	1	1	2	6	4	1	-0.157233	1.29696	-0.441734	2.90719	1.22906	3	3	3	3	3
223	3	2	30	1	1	1	2	1	3	0	-2.61711	0.683988	0.129405	0.228472	0.850686	2	1	1	2	3
224	2	2	32	1	1	1	2	7	4	1	1.23908	1.74428	0.737483	1.78484	2.48537	3	2	2	3	3
225	2	2	34	1	1	1	2	3	2	0	1.23908	0.753347	0.737483	0.506261	0.284491	2	1	2	2	3
226	3	2	35	1	1	1	2	7	4	1	-0.363718	-0.746302	0.129405	-0.833351	0.177356	1	1	1	1	2
227	2	2	35	1	1	1	2	7	4	1	1.23908	0.288493	0.737483	2.77393	-0.0623145	3	3	3	3	3
228	3	2	37	1	1	1	2	7	4	1	-0.929149	-1.51978	0.737483	-1.21563	-1.47003	1	1	1	1	1
229	1	2	33	1	1	1	3	5	4	1	-0.789	0.482283	-0.47763	1.15704	1.22508	3	2	1	2	3
230	1	2	36	1	1	1	2	2	4	1	-1.18063	-0.52482	0.737483	-0.451071	0.274253	1	1	1	1	3
231	1	2	29	1	1	1	2	6	4	1	0.115698	1.10317	0.737483	0.784049	0.304475	2	1	3	2	3
232	2	2	40	1	1	1	2	3	3	0	0.1279	1.4879	-0.125891	0.228472	1.24929	2	1	1	2	3
233	3	2	40	1	2	#NULL!	2	7	0	#NULL!	#NULL!	#NULL!	#NULL!	#NULL!	#NULL!	1	1	1	1	1
235	2	2	35	1	1	1	2	3	1	0	0.368035	2.03151	0.737483	-0.12154	1.84639	2	1	1	1	3
236	3	2	33	1	1	1	2	7	4	1	-0.363718	-0.233546	0.129405	0.559009	0.539351	1	1	2	2	3
237	1	2	33	1	1	1	2	3	4	1	-0.789	-1.76809	0.737483	-0.833351	-0.00219792	1	1	1	1	2
238	3	2	26	1	1	1	1	4	4	1	0.368035	-1.30461	0.737483	-0.451071	-1.26576	1	1	1	1	3
239	2	2	28	1	1	1	2	6	3	0	1.23908	1.29696	-0.186439	1.05255	1.36525	3	2	2	2	3
240	1	2	37	1	1	1	2	4	4	1	1.23908	-1.15648	-2.53275	-0.173282	-0.122093	1	1	2	1	3
241	2	2	25	1	2	#NULL!	2	5	0	#NULL!	#NULL!	#NULL!	#NULL!	#NULL!	#NULL!	2	3	3	3	3
242	2	2	29	1	1	1	2	5	4	1	1.23908	2.03151	0.737483	1.00081	0.580935	2	2	3	2	3
243	2	2	33	1	1	1	2	6	4	1	-0.157233	1.29696	-0.793474	2.90719	1.28039	3	3	3	3	3
244	1	2	32	1	2	#NULL!	3	2	0	#NULL!	#NULL!	#NULL!	#NULL!	#NULL!	#NULL!	2	1	1	2	3
245	1	2	33	1	1	2	3	4	0	#NULL!	#NULL!	#NULL!	#NULL!	#NULL!	#NULL!	2	1	1	2	3
246	2	2	27	1	1	1	2	7	4	1	1.23908	0.673217	0.337724	2.06263	1.29971	3	2	3	3	3
247	1	2	30	1	1	1	1	3	4	1	0.334385	0.40352	-1.00179	-0.50382	0.988929	2	1	1	1	2
248	1	2	37	1	1	1	2	5	4	1	-0.363718	-0.760989	-1.08466	-0.50382	-0.359132	2	1	1	1	2
249	1	2	34	1	1	1	2	2	4	1	-1.18063	-0.158818	-1.40155	1.45531	0.33615	2	2	2	3	3
250	3	2	40	1	1	1	2	2	4	1	-1.4749	-1.41826	-2.00963	-1.21563	-1.03528	1	1	1	1	1
251	2	2	40	1	1	1	2	1	3	0	-0.363718	0.288493	0.737483	-0.101059	0.259093	1	1	1	2	3
252	3	2	35	1	2	#NULL!	2	7	0	#NULL!	#NULL!	#NULL!	#NULL!	#NULL!	#NULL!	1	1	1	1	1
253	1	2	36	1	1	1	1	4	4	1	-0.363718	0.669182	0.737483	-0.50382	-0.302398	2	1	1	1	2
254	2	2	27	1	1	1	2	7	4	1	1.23908	1.77514	0.737483	2.06263	1.1978	3	2	3	3	3
255	1	2	33	1	1	1	1	1	3	0	1.23908	-1.15648	-0.47763	-0.50382	-0.680746	2	1	1	1	2
256	2	2	29	1	1	1	2	5	4	1	-0.689014	1.39041	-0.877389	1.61932	1.06114	3	3	2	3	3
257	3	2	39	1	1	1	1	6	4	1	-0.297382	-0.3803	0.737483	-0.833351	-1.64453	1	1	1	1	2
258	3	2	40	1	2	#NULL!	1	6	0	#NULL!	#NULL!	#NULL!	#NULL!	#NULL!	#NULL!	1	1	1	1	1
259	2	2	29	1	1	1	2	6	4	1	0.1279	0.209731	-0.441734	1.40256	0.214299	3	2	2	3	3
260	3	2	27	1	1	2	2	2	0	#NULL!	#NULL!	#NULL!	#NULL!	#NULL!	#NULL!	1	1	1	1	3
261	2	2	29	1	1	1	2	5	4	1	1.23908	2.03151	0.737483	1.00081	0.902828	2	2	3	2	3
262	3	2	38	1	2	#NULL!	2	6	0	#NULL!	#NULL!	#NULL!	#NULL!	#NULL!	#NULL!	1	1	1	1	1
263	2	2	25	1	2	#NULL!	2	5	0	#NULL!	#NULL!	#NULL!	#NULL!	#NULL!	#NULL!	3	3	3	3	3
264	2	2	31	1	1	1	2	3	4	1	1.23908	0.753347	0.737483	0.835792	0.294719	3	1	2	2	3
265	3	2	30	1	1	1	1	5	4	1	-0.263732	1.04462	0.737483	-0.50382	1.56059	2	1	1	1	2
266	2	2	25	1	1	1	2	5	4	1	1.23908	2.03151	0.737483	2.27939	1.1978	3	3	3	3	3
267	2	2	28	1	1	1	2	7	4	1	1.23908	1.2128	0.0824285	1.05255	1.2583	3	2	2	2	3
268	2	2	25	1	1	1	2	5	4	1	1.23908	2.03151	0.737483	2.27939	1.1978	3	3	3	3	3
269	2	2	29	1	1	1	2	5	2	0	-0.75535	0.40352	-0.393715	0.856272	0.271139	2	1	2	3	3
270	2	2	25	1	1	1	2	5	4	1	1.23908	2.03151	0.737483	2.27939	1.51969	3	3	3	3	3
271	3	2	31	1	2	#NULL!	1	4	0	#NULL!	#NULL!	#NULL!	#NULL!	#NULL!	#NULL!	2	1	1	1	2
272	3	2	30	1	2	#NULL!	1	5	0	#NULL!	#NULL!	#NULL!	#NULL!	#NULL!	#NULL!	1	1	1	1	2
273	1	2	34	1	1	2	2	3	0	#NULL!	#NULL!	#NULL!	#NULL!	#NULL!	#NULL!	2	1	1	1	2
274	2	2	36	1	1	1	2	1	4	1	0.422169	-0.144132	-2.26493	-0.173282	-1.09315	1	1	2	1	3
275	1	2	31	1	2	#NULL!	3	3	0	#NULL!	#NULL!	#NULL!	#NULL!	#NULL!	#NULL!	3	2	2	3	3
276	1	2	39	1	1	1	2	2	4	1	0.759667	-1.09793	-2.0925	-0.833351	-0.653896	1	1	1	1	2
277	3	2	40	1	1	2	3	2	0	#NULL!	#NULL!	#NULL!	#NULL!	#NULL!	#NULL!	1	1	1	1	1
278	3	2	33	1	2	#NULL!	2	7	0	#NULL!	#NULL!	#NULL!	#NULL!	#NULL!	#NULL!	2	1	2	1	2
279	2	2	25	1	1	1	2	5	4	1	1.23908	2.03151	0.737483	2.27939	1.51969	3	3	3	3	3
280	2	2	25	1	2	#NULL!	2	5	0	#NULL!	#NULL!	#NULL!	#NULL!	#NULL!	#NULL!	3	3	2	3	2
281	3	2	37	1	1	1	2	7	4	1	0.1279	-0.489924	0.737483	-0.068792	-0.420515	1	1	1	1	3
282	3	2	33	1	2	#NULL!	2	4	0	#NULL!	#NULL!	#NULL!	#NULL!	#NULL!	#NULL!	3	3	3	2	1
283	2	2	32	1	1	1	2	5	4	1	0.115698	0.753347	0.737483	-0.153808	0.608809	2	1	1	2	2
284	3	2	33	1	2	#NULL!	2	4	0	#NULL!	#NULL!	#NULL!	#NULL!	#NULL!	#NULL!	1	1	1	1	1
285	3	2	35	1	2	#NULL!	2	3	0	#NULL!	#NULL!	#NULL!	#NULL!	#NULL!	#NULL!	1	1	1	2	2
286	3	2	36	1	1	1	2	5	4	1	-1.18063	-0.52482	0.737483	-1.21563	-3.92569	1	1	1	1	1
287	3	2	23	1	2	#NULL!	1	2	0	#NULL!	#NULL!	#NULL!	#NULL!	#NULL!	#NULL!	2	1	1	1	2
288	3	2	35	1	1	1	2	3	3	0	-1.8124	-0.52482	-1.65685	-0.451071	-0.649276	1	1	1	1	3
289	3	2	35	1	2	#NULL!	1	7	0	#NULL!	#NULL!	#NULL!	#NULL!	#NULL!	#NULL!	2	1	1	1	2
290	3	2	30	1	2	#NULL!	3	3	0	#NULL!	#NULL!	#NULL!	#NULL!	#NULL!	#NULL!	1	1	1	1	2
291	3	2	39	1	1	1	2	6	4	1	0.115698	0.49697	0.129405	0.156249	0.274262	2	1	2	1	3
292	3	2	40	1	2	#NULL!	2	7	0	#NULL!	#NULL!	#NULL!	#NULL!	#NULL!	#NULL!	1	1	1	1	1
293	3	2	40	1	1	1	2	7	4	1	-1.18063	-0.638479	0.737483	-0.50382	-1.70332	2	1	1	1	2
294	3	2	35	1	2	#NULL!	1	4	0	#NULL!	#NULL!	#NULL!	#NULL!	#NULL!	#NULL!	1	1	1	1	1
295	3	2	35	1	2	#NULL!	2	6	0	#NULL!	#NULL!	#NULL!	#NULL!	#NULL!	#NULL!	1	1	1	1	1
296	3	2	30	1	1	1	2	7	2	0	-0.503867	-0.52482	-4.05118	-0.483339	-0.649276	1	1	1	2	2
297	3	2	29	1	2	#NULL!	2	2	0	#NULL!	#NULL!	#NULL!	#NULL!	#NULL!	#NULL!	1	1	1	1	1
298	3	2	32	1	1	1	1	7	2	0	1.23908	-0.061334	0.737483	-0.50382	-0.424486	2	1	1	1	2
299	3	2	31	1	1	1	2	7	4	1	0.115698	-0.839751	-1.40155	-0.833351	0.860553	1	1	1	1	2
300	3	2	32	1	1	1	2	7	4	1	-0.363718	-0.874647	-0.394758	-0.833351	-0.706607	1	1	1	1	2
302	1	2	35	1	1	1	2	5	4	1	-0.75535	-0.489924	0.737483	-0.833351	0.25475	1	1	1	1	2
303	2	2	25	1	2	#NULL!	2	6	0	#NULL!	#NULL!	#NULL!	#NULL!	#NULL!	#NULL!	3	3	3	3	3
304	2	2	29	1	1	1	2	7	4	1	1.23908	1.64679	-3.1878	1.05255	1.64587	3	2	2	2	3
305	3	2	36	1	1	2	3	7	0	#NULL!	#NULL!	#NULL!	#NULL!	#NULL!	#NULL!	1	1	1	1	3
306	3	2	27	1	1	1	2	7	0	#NULL!	0.607316	-0.229511	0.737483	-0.451071	-1.65714	1	1	1	1	3
307	3	2	25	1	2	#NULL!	2	7	0	#NULL!	#NULL!	#NULL!	#NULL!	#NULL!	#NULL!	1	1	1	1	1
308	3	2	35	1	2	#NULL!	2	7	0	#NULL!	#NULL!	#NULL!	#NULL!	#NULL!	#NULL!	1	1	1	1	1
309	3	2	35	1	2	#NULL!	2	2	0	#NULL!	#NULL!	#NULL!	#NULL!	#NULL!	#NULL!	2	1	1	1	3
310	3	2	39	1	1	1	1	7	3	0	-0.024451	-0.874647	0.737483	-1.21563	-1.3539	1	1	1	1	1
311	3	2	40	1	1	1	1	2	4	1	0.268049	-1.79758	0.337724	-0.833351	-1.86515	1	1	1	1	2
312	1	2	38	1	1	1	1	2	4	1	-2.29181	-1.68933	0.737483	-0.50382	-0.0576962	2	1	1	1	2
313	1	2	35	1	1	1	2	4	3	0	#NULL!	-0.09623	-0.64901	0.960763	-0.00805624	2	1	1	3	3
315	3	2	38	1	1	1	2	7	4	1	-0.263732	-1.51171	-1.40155	-1.21563	-1.31828	1	1	1	1	1
316	3	2	33	1	1	1	1	7	4	1	-0.363718	-0.495327	0.337724	-0.50382	-1.35956	2	1	1	1	2
317	3	2	28	1	2	#NULL!	2	7	0	#NULL!	#NULL!	#NULL!	#NULL!	#NULL!	#NULL!	1	1	1	1	2
318	3	2	33	1	1	1	2	7	3	0	0.1279	0.753347	0.737483	-0.50382	-0.0927129	2	1	1	1	2
319	3	2	35	1	1	1	2	7	2	0	0.115698	-1.65847	-0.794517	-0.833351	-1.07381	1	1	1	1	2
320	3	2	40	1	1	1	2	7	4	1	-0.503867	0.575732	0.737483	-1.21563	-0.399274	1	1	1	1	1
321	1	2	33	1	1	1	2	1	4	1	-0.363718	-0.489924	-1.00179	-0.101059	0.263724	1	1	1	2	3
322	3	2	36	1	2	#NULL!	2	7	0	#NULL!	#NULL!	#NULL!	#NULL!	#NULL!	#NULL!	1	1	1	1	1
323	2	2	34	1	2	#NULL!	2	1	0	#NULL!	#NULL!	#NULL!	#NULL!	#NULL!	#NULL!	1	1	1	1	2
324	3	2	32	1	1	1	1	2	3	0	-2.64152	-0.317712	-1.65685	-0.556568	-0.649276	3	1	1	1	1
325	3	2	34	1	2	#NULL!	2	7	0	#NULL!	#NULL!	#NULL!	#NULL!	#NULL!	#NULL!	1	1	1	1	3
326	2	2	32	1	1	1	2	2	4	1	1.23908	0.753347	0.737483	0.835792	0.274262	3	1	2	2	3
327	3	2	39	1	2	#NULL!	2	7	0	#NULL!	#NULL!	#NULL!	#NULL!	#NULL!	#NULL!	1	1	1	1	1
328	3	2	35	1	1	1	2	5	3	0	-0.363718	-1.13103	0.737483	-1.21563	-1.39398	1	1	1	1	1
329	2	2	29	1	1	1	2	4	4	1	1.23908	2.03151	0.737483	1.05255	0.595795	3	2	2	2	3
330	3	2	36	1	1	2	1	7	0	#NULL!	#NULL!	#NULL!	#NULL!	#NULL!	#NULL!	1	1	1	1	2
331	3	2	31	1	1	1	1	7	4	1	0.1279	1.33186	0.737483	-0.451071	0.202238	1	1	1	1	3
332	3	2	27	1	2	#NULL!	2	6	0	#NULL!	#NULL!	#NULL!	#NULL!	#NULL!	#NULL!	1	1	1	1	2
333	3	2	31	1	1	2	1	7	0	#NULL!	#NULL!	#NULL!	#NULL!	#NULL!	#NULL!	1	1	1	1	1
334	1	2	40	1	1	1	3	4	4	1	0.334385	0.40352	0.737483	0.610751	1.17258	2	1	1	2	3
335	1	2	35	1	1	1	2	1	4	1	-0.75535	-0.0304729	0.129405	0.176729	-0.941626	1	1	2	2	3
336	1	2	37	1	1	1	1	2	4	1	-2.3918	-2.72592	-0.794517	-0.12154	-0.940608	2	1	1	1	3
337	3	2	36	1	2	#NULL!	2	7	0	#NULL!	#NULL!	#NULL!	#NULL!	#NULL!	#NULL!	2	1	1	1	2
338	1	2	38	1	1	1	2	6	4	1	-0.75535	-0.233546	-0.47763	-0.50382	0.939105	2	1	1	1	2
339	1	2	33	1	1	1	2	3	4	1	-0.689014	-0.510014	0.737483	0.260739	1.28526	2	1	1	1	3
340	3	2	36	1	1	1	2	7	4	1	-0.75535	-0.638479	-0.270354	-1.21563	-1.30793	1	1	1	1	1
341	1	2	28	1	1	1	2	2	4	1	-0.297382	0.610628	0.21332	1.40256	0.304878	3	2	2	3	3
342	3	2	31	1	1	1	2	7	4	1	-0.363718	-0.489924	-3.39612	-1.21563	-0.362803	1	1	1	1	1
343	3	2	30	1	2	#NULL!	2	3	0	#NULL!	#NULL!	#NULL!	#NULL!	#NULL!	#NULL!	1	1	1	1	2
344	3	2	37	1	1	1	2	7	4	1	-0.983282	-1.15648	0.737483	-0.833351	-2.93724	1	1	1	1	2
345	3	2	30	1	1	1	1	3	4	1	-0.995485	-0.874647	0.737483	-0.833351	-0.0642294	1	1	1	1	2
346	3	2	29	1	1	2	1	2	0	#NULL!	#NULL!	#NULL!	#NULL!	#NULL!	#NULL!	1	1	1	1	1
347	3	2	32	1	1	1	1	3	3	0	-0.363718	-1.36899	-0.47763	-0.833351	-0.04224	1	1	1	1	2
348	3	2	32	1	2	#NULL!	2	7	0	#NULL!	#NULL!	#NULL!	#NULL!	#NULL!	#NULL!	2	1	1	1	2
349	3	2	28	1	1	1	2	7	0	#NULL!	1.23908	-0.52482	0.737483	-0.483339	-0.649276	1	1	1	2	2
350	3	2	33	1	1	1	2	6	3	0	-0.75535	-0.268442	0.337724	0.207991	-0.669137	3	1	1	1	3
351	3	2	32	1	1	1	1	5	4	1	-1.18063	0.0187966	0.737483	-1.21563	-0.634777	1	1	1	1	1
352	1	2	32	1	1	1	2	2	4	1	-0.123583	-1.79895	0.737483	-0.833351	-1.00703	1	1	1	1	2
353	3	2	35	1	2	#NULL!	1	7	0	#NULL!	#NULL!	#NULL!	#NULL!	#NULL!	#NULL!	1	1	1	1	1
354	3	2	33	1	1	1	1	4	4	1	-0.929149	-0.984271	0.737483	-1.21563	-1.62773	1	1	1	1	1
355	2	2	37	1	1	1	2	2	4	1	0.1279	0.209731	-0.269311	-0.451071	0.683625	1	1	1	1	3
356	3	2	38	1	2	#NULL!	1	4	0	#NULL!	#NULL!	#NULL!	#NULL!	#NULL!	#NULL!	1	1	1	1	1
357	3	2	40	1	2	#NULL!	2	7	0	#NULL!	#NULL!	#NULL!	#NULL!	#NULL!	#NULL!	1	1	1	1	2
358	3	2	40	1	2	#NULL!	2	4	0	#NULL!	#NULL!	#NULL!	#NULL!	#NULL!	#NULL!	1	1	1	1	2
359	3	2	38	1	2	#NULL!	1	5	0	#NULL!	#NULL!	#NULL!	#NULL!	#NULL!	#NULL!	2	1	1	2	3
360	3	2	37	1	1	1	1	7	3	0	0.1279	-0.52482	0.737483	-0.226031	-0.649276	2	1	2	1	2
361	3	2	37	1	2	#NULL!	1	5	0	#NULL!	#NULL!	#NULL!	#NULL!	#NULL!	#NULL!	1	1	1	2	3
362	3	2	32	1	1	1	2	7	4	1	-0.297382	-1.06844	-0.794517	-0.833351	-1.32987	1	1	1	1	2
363	3	2	32	1	1	1	2	7	2	0	0.759667	-1.36899	0.737483	-0.833351	-1.12389	1	1	1	1	2
364	3	2	40	1	1	1	2	4	3	0	-1.67225	-0.874647	-3.54059	-0.50382	-1.01625	2	1	1	1	2
365	3	2	40	1	1	1	2	6	4	1	1.23908	-0.890822	-4.05118	-1.21563	-0.557392	1	1	1	1	1
366	3	2	32	1	1	1	2	6	4	1	-1.18063	-0.52482	0.129405	-1.21563	-0.649276	1	1	1	1	1
367	3	2	40	1	1	1	2	7	4	1	-0.363718	-0.52482	0.737483	-0.833351	-1.66992	1	1	1	1	2
368	3	2	39	1	2	#NULL!	2	7	0	#NULL!	#NULL!	#NULL!	#NULL!	#NULL!	#NULL!	1	1	1	1	3
369	2	2	26	1	1	1	2	2	4	1	-0.263732	1.4879	0.737483	0.856272	1.2481	2	1	2	3	3
370	3	2	28	1	2	#NULL!	2	7	0	#NULL!	#NULL!	#NULL!	#NULL!	#NULL!	#NULL!	1	1	1	1	1
371	3	2	39	1	1	1	2	7	4	1	0.268049	-0.874647	0.737483	-1.21563	0.990959	1	1	1	1	1
372	3	2	24	1	1	1	1	2	4	1	-0.024451	1.29156	0.129405	-0.451071	-1.41433	1	1	1	1	3
374	1	2	30	1	1	1	2	4	4	1	-0.75535	-1.16189	0.737483	-0.068792	-0.448811	1	1	1	1	3
375	3	2	38	1	1	1	2	7	4	1	-0.363718	-0.874647	0.737483	-0.833351	-0.423825	1	1	1	1	2
377	3	2	31	1	2	#NULL!	1	1	0	#NULL!	#NULL!	#NULL!	#NULL!	#NULL!	#NULL!	1	1	1	1	1
378	3	2	23	1	1	1	1	7	3	0	-1.4871	0.753347	0.737483	-0.833351	-2.54872	1	1	1	1	2
379	3	2	31	1	2	#NULL!	1	1	0	#NULL!	#NULL!	#NULL!	#NULL!	#NULL!	#NULL!	1	1	1	1	1
380	3	2	30	1	1	1	2	4	2	0	0.1279	0.960456	-1.00179	0.260739	1.16795	2	1	1	1	3
381	3	2	38	1	1	1	2	7	4	1	0.115698	-0.697032	0.129405	-1.21563	0.566078	1	1	1	1	1
382	3	2	39	1	1	1	2	3	3	0	-3.60035	-1.80299	0.337724	-1.21563	-1.35128	1	1	1	1	1
383	3	2	36	1	1	1	2	1	4	1	-1.91239	-1.19361	-2.13299	-1.21563	-3.92569	1	1	1	1	1
384	3	2	37	1	1	1	2	7	4	1	1.23908	-0.233546	0.737483	-0.50382	0.0539965	2	1	1	1	2
385	3	2	28	1	1	1	2	1	4	1	-0.275934	-0.52482	-0.525649	-1.21563	-0.649276	1	1	1	1	1
386	3	2	36	1	2	#NULL!	1	3	0	#NULL!	#NULL!	#NULL!	#NULL!	#NULL!	#NULL!	1	1	1	1	1
387	3	2	38	1	2	#NULL!	2	7	0	#NULL!	#NULL!	#NULL!	#NULL!	#NULL!	#NULL!	1	1	1	1	1
388	3	2	29	1	1	1	1	2	4	1	0.368035	-1.62537	-1.65685	-1.21563	-1.01625	1	1	1	1	1
389	3	2	31	1	1	1	2	6	4	1	-1.90018	-1.94707	0.737483	-0.068792	-1.39368	1	1	1	1	3
390	3	2	38	1	1	1	2	1	0	#NULL!	-1.18063	-0.52482	0.737483	-1.21563	-1.02148	1	1	1	1	1
391	3	2	31	1	1	2	2	4	0	#NULL!	#NULL!	#NULL!	#NULL!	#NULL!	#NULL!	1	1	1	1	1
392	3	2	38	1	1	1	2	5	4	1	0.759667	-0.52482	-1.65685	0.919802	-2.76144	3	1	1	1	3
393	3	2	31	1	2	#NULL!	2	6	0	#NULL!	#NULL!	#NULL!	#NULL!	#NULL!	#NULL!	1	1	1	1	2
394	3	2	36	1	1	1	2	5	4	1	0.1279	-1.22447	0.737483	-1.21563	-0.649276	1	1	1	1	1
395	3	2	31	1	2	#NULL!	1	3	0	#NULL!	#NULL!	#NULL!	#NULL!	#NULL!	#NULL!	1	1	1	1	2
396	3	2	39	1	2	#NULL!	1	3	0	#NULL!	#NULL!	#NULL!	#NULL!	#NULL!	#NULL!	1	1	1	1	1
397	3	2	38	1	2	#NULL!	2	4	0	#NULL!	#NULL!	#NULL!	#NULL!	#NULL!	#NULL!	1	1	1	1	1
398	3	2	27	1	2	#NULL!	2	5	0	#NULL!	#NULL!	#NULL!	#NULL!	#NULL!	#NULL!	2	2	2	3	2
399	3	2	39	1	1	1	2	7	2	0	-1.18063	-2.05533	-0.441734	-0.451071	-1.59891	1	1	1	1	3
400	3	2	36	1	2	#NULL!	2	7	0	#NULL!	#NULL!	#NULL!	#NULL!	#NULL!	#NULL!	1	1	1	1	1
401	3	2	33	1	2	#NULL!	2	7	0	#NULL!	#NULL!	#NULL!	#NULL!	#NULL!	#NULL!	2	1	2	3	3
402	3	2	40	1	1	1	2	7	4	1	1.23908	-0.984271	0.737483	-0.833351	-0.0624999	1	1	1	1	2
404	3	2	35	1	1	1	2	5	3	0	-0.275934	0.575732	0.737483	-0.153808	1.25982	2	1	1	2	2
405	3	2	37	1	1	1	2	7	4	1	-0.995485	-0.621872	0.737483	-0.833351	0.509581	1	1	1	1	2
406	3	2	25	1	2	#NULL!	2	1	0	#NULL!	#NULL!	#NULL!	#NULL!	#NULL!	#NULL!	1	1	1	1	1
407	3	2	34	1	1	1	2	5	4	1	-1.18063	-1.25937	-0.794517	-1.21563	-1.67001	1	1	1	1	1
408	3	2	35	1	1	1	1	7	4	1	1.23908	0.116281	0.737483	-1.21563	0.192504	1	1	1	1	1
409	3	2	35	1	2	#NULL!	1	7	0	#NULL!	#NULL!	#NULL!	#NULL!	#NULL!	#NULL!	1	1	1	1	1
410	3	2	32	1	1	1	2	6	4	1	-0.75535	-1.03354	0.129405	-1.21563	-0.0322986	1	1	1	1	1
411	3	2	33	1	1	1	2	7	4	1	0.215684	-0.489924	0.737483	-1.21563	-0.0624999	1	1	1	1	1
412	3	2	34	1	2	#NULL!	2	7	0	#NULL!	#NULL!	#NULL!	#NULL!	#NULL!	#NULL!	1	1	1	1	2
413	3	2	31	1	1	1	1	3	4	1	1.23908	-0.352608	-1.65685	0.558003	-0.278746	3	1	1	2	3
414	3	2	36	1	1	1	2	4	4	1	-1.67225	-0.52482	0.737483	-0.50382	-2.65968	2	1	1	1	2
415	3	2	40	1	2	#NULL!	2	3	0	#NULL!	#NULL!	#NULL!	#NULL!	#NULL!	#NULL!	2	1	2	2	2
416	3	2	39	1	1	1	2	7	4	1	-1.28062	0.398117	0.737483	-1.21563	1.14255	1	1	1	1	1
417	1	2	35	1	1	1	2	6	4	1	1.23908	0.40352	0.130448	0.207991	0.279066	3	1	1	1	3
418	3	2	35	1	1	1	2	4	4	1	-1.18063	-0.874647	0.737483	-1.21563	-0.674189	1	1	1	1	1
419	3	2	39	1	1	1	2	7	4	1	0.759667	0.244627	-0.270354	-0.833351	-0.0527472	1	1	1	1	2
420	3	2	37	1	2	#NULL!	2	7	0	#NULL!	#NULL!	#NULL!	#NULL!	#NULL!	#NULL!	1	1	1	1	3
421	3	2	39	1	1	1	2	7	4	1	-0.363718	-0.52482	-1.92571	-1.21563	-0.704217	1	1	1	1	1
422	3	2	25	1	2	#NULL!	2	5	0	#NULL!	#NULL!	#NULL!	#NULL!	#NULL!	#NULL!	2	1	1	1	1
423	3	2	36	1	1	2	2	7	0	#NULL!	#NULL!	#NULL!	#NULL!	#NULL!	#NULL!	1	1	1	3	3
424	3	2	40	1	1	1	2	7	4	1	-1.32078	-0.232178	-0.394758	-1.21563	0.274428	1	1	1	1	1
425	3	2	39	1	1	1	2	5	4	1	-0.297382	-0.409793	0.737483	0.506261	-0.715763	2	1	2	2	3
426	1	2	36	1	1	1	2	5	3	0	-0.275934	0.116281	0.737483	0.558003	1.18291	3	1	1	2	3
427	3	2	35	1	1	1	2	7	4	1	-0.503867	0.40352	0.737483	-1.21563	-0.0723586	1	1	1	1	1
428	3	2	33	1	1	2	2	7	0	#NULL!	#NULL!	#NULL!	#NULL!	#NULL!	#NULL!	1	1	1	1	2
429	3	2	37	1	1	1	2	6	4	1	1.23908	-0.52482	0.737483	-1.21563	-0.649276	1	1	1	1	1
430	3	2	32	1	1	1	2	5	4	1	-0.263732	-0.317712	-1.60987	-0.833351	-0.0581688	1	1	1	1	2
431	3	2	33	1	2	#NULL!	2	7	0	#NULL!	#NULL!	#NULL!	#NULL!	#NULL!	#NULL!	2	1	1	2	3
432	3	2	39	1	1	1	2	7	4	1	0.607316	1.04059	0.737483	0.835792	-0.00083828	3	1	2	2	3
433	3	2	28	1	1	1	3	4	4	1	-1.18063	-0.52482	0.737483	1.26931	-2.28748	3	3	2	2	3
434	3	2	38	1	1	1	2	5	4	1	0.1279	0.896067	-0.393715	-0.483339	-0.72664	1	1	1	2	2
435	3	2	29	1	1	1	2	7	4	1	0.1279	-0.140097	0.737483	-1.21563	0.585638	1	1	1	1	1
436	2	2	29	1	1	1	2	7	4	1	1.23908	1.8539	0.737483	1.05255	2.26493	3	2	2	2	3
437	3	2	40	1	1	1	2	5	4	1	0.607316	-0.697032	0.737483	-0.833351	-0.981398	1	1	1	1	2
438	3	2	40	1	1	1	1	6	4	1	1.23908	-0.52482	0.737483	-1.21563	-2.378	1	1	1	1	1
439	3	2	40	1	1	1	2	6	4	1	0.607316	-0.874647	0.129405	-0.12154	-0.374361	2	1	1	1	3
440	1	2	37	1	1	2	2	7	0	#NULL!	#NULL!	#NULL!	#NULL!	#NULL!	#NULL!	2	2	3	3	3
441	3	2	40	1	1	1	1	6	4	1	0.1279	0.575732	0.737483	0.207991	-0.97587	3	1	1	1	3
442	3	2	33	1	2	#NULL!	2	4	0	#NULL!	#NULL!	#NULL!	#NULL!	#NULL!	#NULL!	1	1	1	2	3
443	1	2	32	1	1	2	2	1	0	#NULL!	#NULL!	#NULL!	#NULL!	#NULL!	#NULL!	1	1	1	1	1
444	2	2	36	1	1	1	2	1	4	1	0.182034	1.74428	0.737483	0.176729	1.23963	1	1	2	2	3
445	1	2	39	1	1	2	2	1	0	#NULL!	#NULL!	#NULL!	#NULL!	#NULL!	#NULL!	2	1	1	1	3
446	3	2	40	1	1	1	1	5	4	1	-0.363718	-1.91621	0.337724	-1.21563	-0.0469102	1	1	1	1	1
447	3	2	33	1	2	#NULL!	2	7	0	#NULL!	#NULL!	#NULL!	#NULL!	#NULL!	#NULL!	1	1	1	1	1
448	2	2	32	1	1	1	2	6	4	1	0.759667	1.21683	0.737483	0.1035	-0.0476309	3	1	2	1	2
450	1	2	38	1	1	1	2	2	4	1	0.607316	-1.54257	0.737483	0.260739	-0.653607	2	1	1	1	3
451	2	2	33	1	2	#NULL!	2	2	0	#NULL!	#NULL!	#NULL!	#NULL!	#NULL!	#NULL!	1	1	1	1	3
452	3	2	35	1	1	1	1	7	4	1	0.1279	-0.874647	0.737483	-0.833351	-0.05262	1	1	1	1	2
453	2	2	34	1	1	1	2	3	4	1	-0.789	-1.30864	0.737483	-0.50382	-0.440672	2	1	1	1	2
454	2	2	36	1	1	1	2	6	2	0	#NULL!	1.24769	-0.124848	1.4543	1.66265	3	2	1	3	3
455	3	2	39	1	1	1	2	6	4	1	-0.363718	-0.144132	0.737483	-1.21563	-1.36218	1	1	1	1	1
457	2	2	28	1	1	1	2	7	4	1	1.23908	1.56803	0.0824285	1.26931	0.635266	3	3	2	2	3
458	1	2	33	1	1	1	2	2	4	1	-0.157233	-1.76809	0.737483	-0.101059	-0.715763	1	1	1	2	3
459	2	2	36	1	1	1	2	6	4	1	1.23908	0.753347	-0.0620348	1.05255	1.26402	3	2	2	2	3
460	3	2	26	1	1	2	2	5	0	#NULL!	#NULL!	#NULL!	#NULL!	#NULL!	#NULL!	1	1	1	1	2
461	3	2	35	1	2	#NULL!	2	3	0	#NULL!	#NULL!	#NULL!	#NULL!	#NULL!	#NULL!	1	1	1	1	3
462	3	2	34	1	1	1	2	7	4	1	-0.789	-0.140097	-0.476587	-0.101059	0.0247319	1	1	1	2	3
463	3	2	32	1	1	1	2	5	4	1	1.23908	-3.08115	0.737483	-1.21563	-0.649276	1	1	1	1	1
465	3	2	35	1	2	#NULL!	3	6	0	#NULL!	#NULL!	#NULL!	#NULL!	#NULL!	#NULL!	1	1	1	1	1
466	3	2	39	1	1	1	1	6	4	1	0.368035	-0.989674	0.21332	-1.21563	-2.27677	1	1	1	1	1
467	2	2	31	1	1	1	2	7	3	0	#NULL!	1.4879	-0.269311	0.856272	1.63671	2	1	2	3	3
468	3	2	40	1	1	1	2	6	4	1	1.23908	-0.731928	0.737483	-0.068792	-0.644275	1	1	1	1	3
469	3	2	27	1	2	#NULL!	2	5	0	#NULL!	#NULL!	#NULL!	#NULL!	#NULL!	#NULL!	1	1	1	1	1
470	3	2	36	1	1	1	2	7	4	1	-3.60035	-0.52482	0.737483	-1.21563	-0.649276	1	1	1	1	1
471	3	2	38	1	1	1	2	7	4	1	-1.37491	1.10317	0.737483	-0.833351	0.913047	1	1	1	1	2
472	2	2	32	1	1	1	2	6	0	#NULL!	-1.18063	-0.52482	-1.65685	-1.21563	-0.649276	1	1	1	1	1
473	3	2	36	1	1	1	2	7	4	1	-0.983282	-0.52482	-1.65685	-1.21563	-1.91498	1	1	1	1	1
474	2	2	25	1	2	#NULL!	2	5	0	#NULL!	#NULL!	#NULL!	#NULL!	#NULL!	#NULL!	3	3	2	3	2
475	1	2	39	1	1	1	2	3	4	1	0.268049	0.466109	0.737483	-0.833351	-0.674304	1	1	1	1	2
476	3	2	30	1	2	#NULL!	2	7	0	#NULL!	#NULL!	#NULL!	#NULL!	#NULL!	#NULL!	1	1	1	1	1
477	3	2	34	1	2	#NULL!	2	5	0	#NULL!	#NULL!	#NULL!	#NULL!	#NULL!	#NULL!	1	1	1	1	1
478	1	2	36	1	1	1	1	7	4	1	1.23908	-1.97657	-2.00963	-0.451071	-0.607508	1	1	1	1	3
479	2	2	29	1	2	#NULL!	2	4	0	#NULL!	#NULL!	#NULL!	#NULL!	#NULL!	#NULL!	2	1	1	1	2
480	2	2	32	1	1	1	2	1	4	1	1.23908	1.18734	0.482187	2.90719	0.57647	3	3	3	3	3
481	3	2	30	1	1	2	2	7	0	#NULL!	#NULL!	#NULL!	#NULL!	#NULL!	#NULL!	1	1	1	1	3
482	3	2	38	1	1	1	2	7	4	1	1.23908	-1.06303	0.737483	-0.451071	-0.439158	1	1	1	1	3
483	3	2	40	1	2	#NULL!	1	6	0	#NULL!	#NULL!	#NULL!	#NULL!	#NULL!	#NULL!	1	1	1	1	2
484	3	2	32	1	2	#NULL!	2	7	0	#NULL!	#NULL!	#NULL!	#NULL!	#NULL!	#NULL!	3	1	1	2	3
485	3	2	38	1	1	1	3	7	2	0	-0.995485	0.35245	0.737483	-0.555562	0.219321	1	1	2	1	2
486	1	2	39	1	1	1	2	6	4	1	-1.18063	-0.520785	-1.00179	-0.833351	1.84331	1	1	1	1	2
487	3	2	40	1	1	1	1	7	4	1	-0.929149	-0.874647	0.737483	-0.833351	-0.419258	1	1	1	1	2
488	3	2	35	1	1	1	2	5	4	1	-0.789	0.40352	0.737483	-0.451071	0.858106	1	1	1	1	3
489	2	2	32	1	2	#NULL!	2	2	0	#NULL!	#NULL!	#NULL!	#NULL!	#NULL!	#NULL!	2	1	1	1	3
490	3	2	35	1	2	#NULL!	2	7	0	#NULL!	#NULL!	#NULL!	#NULL!	#NULL!	#NULL!	1	1	1	1	1
491	3	2	36	1	1	1	1	4	4	1	-1.42077	-1.77349	0.130448	-0.833351	-0.455644	1	1	1	1	2
492	2	2	27	1	1	1	2	7	4	1	0.215684	1.29696	0.737483	2.88671	1.60649	3	3	3	3	3
493	3	2	35	1	1	1	1	4	4	1	-0.895499	-1.33813	0.21332	-0.833351	-0.409442	1	1	1	1	2
494	2	2	34	1	1	1	2	3	4	1	1.23908	1.39041	0.737483	0.610751	0.918048	2	1	1	2	3
495	3	2	35	1	1	1	2	2	4	1	-0.363718	0.263035	0.737483	-0.833351	-0.372272	1	1	1	1	2
496	3	2	36	1	1	1	3	7	4	1	-1.40856	-0.52482	0.737483	-0.833351	-1.24626	1	1	1	1	2
497	3	2	35	1	2	#NULL!	2	7	0	#NULL!	#NULL!	#NULL!	#NULL!	#NULL!	#NULL!	2	2	2	2	2
498	3	2	37	1	2	#NULL!	1	7	0	#NULL!	#NULL!	#NULL!	#NULL!	#NULL!	#NULL!	1	1	1	1	3
499	3	2	33	1	1	2	2	7	0	#NULL!	#NULL!	#NULL!	#NULL!	#NULL!	#NULL!	3	1	1	3	3
500	2	2	32	1	1	1	2	7	4	1	0.215684	1.21683	0.737483	2.60892	1.59627	3	3	3	3	3
501	3	2	36	1	1	1	2	7	4	1	0.115698	-1.50898	-3.14083	-0.451071	-2.87305	1	1	1	1	3
502	2	2	36	1	1	1	2	6	4	1	1.23908	1.10317	0.737483	1.05255	0.962418	3	2	2	2	3
503	2	2	28	1	1	1	2	5	4	1	0.115698	1.4879	0.737483	3.23672	0.636236	3	3	3	3	3
504	1	2	38	1	1	2	2	2	0	#NULL!	#NULL!	#NULL!	#NULL!	#NULL!	#NULL!	1	1	1	2	2
505	3	2	32	1	2	#NULL!	3	7	0	#NULL!	#NULL!	#NULL!	#NULL!	#NULL!	#NULL!	1	1	1	1	1
506	2	2	35	1	1	1	2	1	0	#NULL!	0.1279	-0.140097	0.737483	-1.21563	-0.0474677	1	1	1	1	1
507	3	2	40	1	1	1	2	7	4	1	0.1279	1.21683	0.737483	-1.21563	-0.0272437	1	1	1	1	1
508	3	2	40	1	1	1	2	7	4	1	-1.91239	-0.52482	-1.52596	-1.21563	-0.654277	1	1	1	1	1
509	3	2	35	1	1	1	1	4	4	1	-0.363718	-1.22447	0.129405	-1.21563	-0.674189	1	1	1	1	1
510	3	2	38	1	1	1	1	7	4	1	-0.995485	-0.874647	0.737483	-0.833351	-1.61931	1	1	1	1	2
511	3	2	40	1	1	1	3	6	4	1	0.1279	-0.845154	0.737483	-0.833351	-0.169368	1	1	1	1	2
512	2	2	32	1	1	1	2	4	3	0	0.747465	-0.026438	-0.31733	2.55718	-0.374176	3	3	3	3	3
514	1	2	33	1	1	1	2	4	4	1	-0.789	1.31028	0.737483	0.940282	0.9224	3	1	1	2	3
515	3	2	31	1	2	#NULL!	1	4	0	#NULL!	#NULL!	#NULL!	#NULL!	#NULL!	#NULL!	1	1	1	1	3
516	3	2	33	1	2	#NULL!	2	7	0	#NULL!	#NULL!	#NULL!	#NULL!	#NULL!	#NULL!	1	1	1	1	1
517	3	2	37	1	1	1	2	6	4	1	-0.363718	-1.14434	0.737483	-0.833351	-1.30048	1	1	1	1	2
518	3	2	27	1	1	1	2	7	2	0	-0.363718	0.49697	-2.13299	0.919802	-0.96267	3	1	1	1	3
519	3	2	28	1	1	1	1	2	0	#NULL!	0.847451	-0.968097	0.337724	-0.833351	-2.03712	1	1	1	1	2
520	2	2	27	1	1	1	2	6	4	1	1.23908	1.4879	0.737483	2.11437	1.90212	3	2	2	3	3
521	3	2	31	1	1	1	2	6	3	0	-0.363718	-1.13103	0.737483	-1.21563	-0.649276	1	1	1	1	1
522	3	2	40	1	1	2	2	7	0	#NULL!	#NULL!	#NULL!	#NULL!	#NULL!	#NULL!	1	1	1	1	3
523	1	2	32	1	1	1	2	1	4	1	0.268049	-1.9752	-1.00179	0.610751	0.907519	2	1	1	2	3
524	2	2	36	1	1	1	3	2	3	0	-1.18063	-0.52482	-1.65685	-1.21563	-0.990854	1	1	1	1	1
525	2	2	27	1	1	1	2	3	4	1	1.23908	-0.296135	0.737483	-0.483339	1.66283	1	1	1	2	2
526	2	2	32	1	1	1	2	4	1	0	0.1279	0.753347	0.130448	0.228472	0.293947	2	1	1	2	3
527	1	2	33	1	1	1	1	3	4	1	1.23908	0.757382	0.737483	-0.12154	1.14213	2	1	1	1	3
528	3	2	36	1	1	1	2	5	4	1	-0.75535	-0.874647	0.737483	-0.833351	-0.322731	1	1	1	1	2
529	3	2	28	1	1	1	2	2	3	0	-0.516069	-0.874647	0.129405	-0.451071	-0.639048	1	1	1	1	3
530	1	2	35	1	1	1	1	2	4	1	1.23908	1.33186	-0.476587	0.908015	-0.718922	3	1	1	3	3
531	3	2	39	1	1	2	2	7	0	#NULL!	#NULL!	#NULL!	#NULL!	#NULL!	#NULL!	2	1	1	1	2
532	3	2	33	1	1	1	3	7	4	1	-0.363718	-1.30324	0.737483	-1.21563	-0.378989	1	1	1	1	1
533	3	2	30	1	2	#NULL!	1	2	0	#NULL!	#NULL!	#NULL!	#NULL!	#NULL!	#NULL!	1	1	1	1	1
534	2	2	33	1	1	1	2	4	3	0	1.23908	0.929595	0.737483	0.835792	0.0535758	3	1	2	2	3
535	3	2	33	1	1	1	2	4	0	#NULL!	0.1279	-0.984271	-0.270354	-0.833351	-0.965642	1	1	1	1	2
536	2	2	29	1	1	1	2	4	4	1	1.23908	0.289861	0.737483	0.123981	0.948261	2	1	2	2	2
537	3	2	36	1	2	#NULL!	2	1	0	#NULL!	#NULL!	#NULL!	#NULL!	#NULL!	#NULL!	1	1	1	1	2
538	3	2	29	1	1	1	1	4	4	1	-0.024451	-0.870612	0.737483	-1.21563	0.0567943	1	1	1	1	1
539	3	2	27	1	1	1	2	2	0	#NULL!	0.759667	0.54804	-3.14083	-0.12154	-0.724777	2	1	1	1	3
540	3	2	38	1	1	1	2	7	0	#NULL!	#NULL!	#NULL!	#NULL!	#NULL!	#NULL!	1	1	1	1	1
541	2	2	33	1	1	1	2	3	3	0	1.23908	0.837513	0.129405	1.23855	0.206703	2	1	2	3	3
542	3	2	36	1	1	1	3	7	4	1	0.607316	0.753347	0.737483	-0.50382	0.574741	2	1	1	1	2
543	3	2	35	1	1	1	1	6	4	1	0.280252	0.116281	0.737483	-0.833351	0.319159	1	1	1	1	2
544	2	2	24	1	1	1	2	3	4	1	1.23908	0.753347	0.737483	-0.483339	0.988929	1	1	1	2	2
545	3	2	27	1	1	2	2	3	0	#NULL!	#NULL!	#NULL!	#NULL!	#NULL!	#NULL!	1	1	1	1	3
546	3	2	28	1	2	#NULL!	2	5	0	#NULL!	#NULL!	#NULL!	#NULL!	#NULL!	#NULL!	1	1	1	1	1
547	3	2	34	1	2	#NULL!	1	7	0	#NULL!	#NULL!	#NULL!	#NULL!	#NULL!	#NULL!	1	1	1	1	2
548	3	2	33	1	1	2	2	5	0	#NULL!	#NULL!	#NULL!	#NULL!	#NULL!	#NULL!	1	1	1	1	1
549	3	2	22	1	1	1	1	5	4	1	-0.75535	-1.86558	0.737483	-0.12154	-2.01721	2	1	1	1	3
550	3	2	34	1	1	1	2	3	4	1	-0.363718	-1.3341	0.737483	-1.21563	-1.4276	1	1	1	1	1
551	3	2	38	1	1	1	3	3	4	1	0.334385	0.0536927	0.737483	-1.21563	-0.0877121	1	1	1	1	1
552	3	2	36	1	1	1	2	4	4	1	-1.60591	-1.04686	0.21332	-0.833351	-1.35314	1	1	1	1	2
553	1	2	36	1	1	1	2	6	4	1	-0.789	-0.874647	-0.794517	-0.451071	-0.0522714	1	1	1	1	3
554	3	2	30	1	1	1	3	7	4	1	-0.503867	-0.411161	0.737483	-1.21563	-0.983003	1	1	1	1	1
555	3	2	28	1	1	1	2	2	0	#NULL!	-0.263732	0.244627	-1.40155	-0.101059	-0.307623	1	1	1	2	3
556	3	2	40	1	1	1	2	2	3	0	-0.263732	-0.489924	0.737483	-0.226031	-0.404747	2	1	2	1	2
557	2	2	36	1	1	1	2	2	2	0	0.759667	0.960456	0.737483	0.558003	0.938445	3	1	1	2	3
558	3	2	37	1	1	1	1	2	4	1	-0.024451	-1.22447	0.737483	-1.21563	-1.74692	1	1	1	1	1
559	3	2	32	1	1	1	1	5	3	0	0.280252	-0.57409	0.129405	-1.21563	-0.981028	1	1	1	1	1
560	3	2	30	1	2	#NULL!	1	6	0	#NULL!	#NULL!	#NULL!	#NULL!	#NULL!	#NULL!	1	1	1	1	1
561	3	2	36	1	1	1	3	7	4	1	-0.789	-0.52482	0.737483	-0.833351	-0.981398	1	1	1	1	2
562	3	2	29	1	2	#NULL!	2	7	0	#NULL!	#NULL!	#NULL!	#NULL!	#NULL!	#NULL!	2	1	1	1	1
563	3	2	31	1	1	1	2	7	0	#NULL!	-0.929149	-0.489924	0.737483	-0.068792	-0.0670281	1	1	1	1	3
564	1	2	36	1	2	#NULL!	2	2	0	#NULL!	#NULL!	#NULL!	#NULL!	#NULL!	#NULL!	2	1	1	1	2
565	1	2	30	1	1	1	2	3	4	1	0.182034	0.49697	0.130448	0.477497	-0.363112	2	2	1	1	3
566	3	2	36	1	2	#NULL!	1	2	0	#NULL!	#NULL!	#NULL!	#NULL!	#NULL!	#NULL!	1	1	1	1	1
567	3	2	39	1	2	#NULL!	1	7	0	#NULL!	#NULL!	#NULL!	#NULL!	#NULL!	#NULL!	1	1	1	1	1
568	3	2	35	1	1	1	2	3	2	0	-0.363718	-0.39244	0.737483	-0.833351	-0.0927129	1	1	1	1	2
569	3	2	35	1	1	1	2	1	4	1	0.607316	-0.890822	-4.05118	-0.833351	-0.725931	1	1	1	1	2
570	1	2	36	1	1	1	2	5	4	1	1.23908	0.00262251	0.737483	1.21807	0.182036	3	1	2	2	3
571	3	2	29	1	1	1	2	6	0	#NULL!	-0.75535	-1.13103	0.737483	-0.068792	-1.03837	1	1	1	1	3
572	3	2	40	1	2	#NULL!	2	6	0	#NULL!	#NULL!	#NULL!	#NULL!	#NULL!	#NULL!	1	1	1	1	2
573	3	2	29	1	2	#NULL!	2	2	0	#NULL!	#NULL!	#NULL!	#NULL!	#NULL!	#NULL!	1	1	1	1	2
574	3	2	38	1	1	1	1	3	4	1	-0.789	0.753347	-2.74107	-1.21563	-0.417453	1	1	1	1	1
575	1	2	38	1	1	1	2	2	4	1	-0.789	-0.954778	0.21332	-0.451071	0.576285	1	1	1	1	3
576	1	2	33	1	1	1	2	2	4	1	#NULL!	-0.407126	0.130448	0.228472	-0.100279	2	1	1	2	3
577	2	2	24	1	1	2	2	2	0	#NULL!	#NULL!	#NULL!	#NULL!	#NULL!	#NULL!	1	1	2	1	3
578	3	2	31	1	2	#NULL!	2	6	0	#NULL!	#NULL!	#NULL!	#NULL!	#NULL!	#NULL!	1	1	1	1	2
579	3	2	34	1	1	1	2	5	4	1	-0.363718	0.116281	0.737483	-1.21563	-0.454687	1	1	1	1	1
581	3	2	34	1	1	1	2	4	4	1	1.23908	-0.874647	0.737483	-0.50382	-0.720991	2	1	1	1	2
582	3	2	37	1	1	2	2	5	0	#NULL!	#NULL!	#NULL!	#NULL!	#NULL!	#NULL!	2	1	1	1	1
583	3	2	30	1	2	#NULL!	2	5	0	#NULL!	#NULL!	#NULL!	#NULL!	#NULL!	#NULL!	1	1	1	1	2
584	3	2	38	1	1	1	2	2	0	#NULL!	-0.503867	-0.174993	0.737483	-0.101059	-1.37322	1	1	1	2	3
585	1	2	37	1	2	#NULL!	2	4	0	#NULL!	#NULL!	#NULL!	#NULL!	#NULL!	#NULL!	1	1	1	1	3
586	2	2	30	1	1	1	2	1	4	1	-0.75535	0.49697	0.129405	1.33034	-0.027071	3	2	3	2	3
587	3	2	35	1	2	#NULL!	2	4	0	#NULL!	#NULL!	#NULL!	#NULL!	#NULL!	#NULL!	2	1	1	1	2
588	2	2	34	1	1	1	2	5	4	1	#NULL!	1.2182	-3.04438	3.23672	1.94771	3	3	3	3	3
589	2	2	27	1	1	2	2	3	0	#NULL!	#NULL!	#NULL!	#NULL!	#NULL!	#NULL!	1	1	1	1	2
590	3	2	33	1	1	1	2	4	4	1	-0.983282	-2.40919	0.737483	-0.068792	-1.98044	1	1	1	1	3
591	3	2	30	1	1	1	2	6	2	0	-0.297382	-0.459063	-1.00179	-0.451071	-0.496739	1	1	1	1	3
592	2	2	39	1	1	1	2	3	4	1	0.215684	0.0321156	0.737483	-0.338804	-0.966168	1	2	2	1	2
593	1	2	33	1	1	1	2	4	4	1	-0.789	0.289861	0.129405	-0.451071	0.617385	1	1	1	1	3
594	2	2	28	1	1	1	2	7	4	1	0.355832	1.64679	0.737483	2.60892	1.92858	3	3	3	3	3
595	3	2	36	1	1	1	2	6	4	1	0.1279	0.40352	0.737483	-0.451071	-0.439231	1	1	1	1	3
596	2	2	27	1	2	#NULL!	3	1	0	#NULL!	#NULL!	#NULL!	#NULL!	#NULL!	#NULL!	1	1	1	1	3
597	3	2	35	1	1	1	2	2	4	1	0.759667	-1.97657	0.737483	-1.21563	-1.61695	1	1	1	1	1
598	3	2	37	1	2	#NULL!	2	7	0	#NULL!	#NULL!	#NULL!	#NULL!	#NULL!	#NULL!	1	1	1	1	3
599	1	2	38	1	1	1	2	1	4	1	-0.363718	-0.140097	-1.00179	0.88854	1.23531	2	1	2	2	3
600	3	2	32	1	1	1	2	3	0	#NULL!	-0.363718	-1.76809	0.737483	0.631232	-1.72022	1	1	1	3	3
601	2	2	36	1	1	1	2	1	4	1	0.607316	0.930963	0.737483	1.45531	0.601013	2	2	2	3	3
602	2	2	35	1	1	1	2	5	2	0	-0.024451	0.546239	0.737483	-0.101059	0.549353	1	1	1	2	3
603	3	2	39	1	1	1	1	7	4	1	-0.995485	-2.05937	0.129405	-0.833351	-0.765888	1	1	1	1	2
604	2	2	35	1	1	1	2	3	4	1	1.23908	0.753347	0.737483	1.89711	0.696898	3	3	3	3	3
605	2	2	25	1	2	#NULL!	2	6	0	#NULL!	#NULL!	#NULL!	#NULL!	#NULL!	#NULL!	3	3	3	2	2
606	3	2	33	1	2	#NULL!	1	7	0	#NULL!	#NULL!	#NULL!	#NULL!	#NULL!	#NULL!	1	1	1	1	2
607	3	2	36	1	1	1	1	3	4	1	#NULL!	-1.3341	0.737483	-1.21563	-0.144394	1	1	1	1	1
608	3	2	37	1	1	1	2	7	4	1	-0.024451	-0.202685	0.737483	-0.451071	0.22985	1	1	1	1	3
609	3	2	36	1	1	1	1	2	4	1	-1.8124	-0.781198	-2.66364	-1.21563	0.0345906	1	1	1	1	1
610	2	2	28	1	1	1	2	7	4	1	-0.209598	1.64679	-0.125891	2.60892	1.61083	3	3	3	3	3
611	2	2	29	1	1	1	2	3	4	1	0.1279	0.531866	0.737483	0.228472	-0.414318	2	1	1	2	3
612	2	2	33	1	1	2	2	3	0	#NULL!	#NULL!	#NULL!	#NULL!	#NULL!	#NULL!	2	3	3	3	3
613	3	2	32	1	1	1	1	5	1	0	-0.995485	-1.24065	-1.65685	0.260739	-0.716175	2	1	1	1	3
614	1	2	34	1	1	1	2	2	4	1	1.23908	-0.52482	-0.650054	-0.886099	-0.0628211	2	1	1	1	1
615	3	2	39	1	2	#NULL!	1	7	0	#NULL!	#NULL!	#NULL!	#NULL!	#NULL!	#NULL!	1	1	1	1	3
616	1	2	38	1	1	1	2	3	4	1	0.759667	1.13404	0.129405	-1.21563	0.882431	1	1	1	1	1
618	1	2	34	1	1	1	2	2	4	1	0.759667	0.466109	0.737483	-0.833351	-0.0581688	1	1	1	1	2
619	2	2	27	1	1	1	2	6	3	0	1.23908	1.31028	0.737483	0.228472	0.288419	2	1	1	2	3
620	2	2	31	1	2	#NULL!	2	4	0	#NULL!	#NULL!	#NULL!	#NULL!	#NULL!	#NULL!	1	1	1	1	1
621	3	2	32	1	2	#NULL!	2	7	0	#NULL!	#NULL!	#NULL!	#NULL!	#NULL!	#NULL!	1	1	1	2	3
622	2	2	25	1	1	1	2	5	4	1	-0.75535	0.753347	0.737483	-0.338804	0.656808	1	2	2	1	2
623	2	2	37	1	1	1	2	1	4	1	1.23908	0.610628	-2.60309	0.228472	0.616539	2	1	1	2	3
624	3	2	39	1	1	1	2	7	4	1	-1.35443	-0.697032	0.737483	-0.833351	-0.669352	1	1	1	1	2
625	3	2	39	1	1	1	3	1	4	1	-2.61711	-2.40919	-0.270354	-1.21563	-2.31156	1	1	1	1	1
626	3	2	38	1	2	#NULL!	2	4	0	#NULL!	#NULL!	#NULL!	#NULL!	#NULL!	#NULL!	1	1	1	1	2
627	3	2	29	1	1	1	2	2	0	#NULL!	-3.60035	-1.80299	-1.40155	-0.833351	-2.28748	1	1	1	1	2
628	3	2	37	1	2	#NULL!	1	5	0	#NULL!	#NULL!	#NULL!	#NULL!	#NULL!	#NULL!	1	1	1	1	1
629	1	2	35	1	1	1	2	1	4	1	-2.20403	-1.16189	-0.270354	-0.451071	-1.67195	1	1	1	1	3
630	3	2	26	1	2	#NULL!	1	4	0	#NULL!	#NULL!	#NULL!	#NULL!	#NULL!	#NULL!	2	1	1	1	2
631	2	2	37	1	1	1	2	1	4	1	#NULL!	0.862971	-0.650054	1.78484	0.574428	3	2	2	3	3
632	2	2	39	1	1	1	2	2	4	1	1.23908	1.13807	-1.74076	0.909021	2.1184	1	1	2	3	3
633	3	2	37	1	2	#NULL!	2	1	0	#NULL!	#NULL!	#NULL!	#NULL!	#NULL!	#NULL!	1	1	1	1	1
634	3	2	31	1	1	1	2	7	3	0	0.759667	-1.04686	0.737483	-0.50382	-0.649276	2	1	1	1	2
635	3	2	39	1	1	1	2	7	4	1	-0.503867	-1.30864	-1.52596	-0.833351	-1.79134	1	1	1	1	2
636	1	2	39	1	1	1	1	4	4	1	-1.18063	-1.65847	0.737483	-0.50382	-1.88535	2	1	1	1	2
637	3	2	32	1	1	1	2	6	4	1	0.115698	0.753347	-2.00963	0.156249	-0.0583447	2	1	2	1	3
638	3	2	34	1	1	1	2	6	4	1	-0.024451	-0.874647	0.737483	-0.833351	-1.03634	1	1	1	1	2
639	3	2	34	1	1	1	1	7	2	0	0.1279	-0.984271	-0.125891	0.207991	-0.37726	3	1	1	1	3
640	3	2	38	1	2	#NULL!	2	5	0	#NULL!	#NULL!	#NULL!	#NULL!	#NULL!	#NULL!	1	1	1	1	3
641	3	2	37	1	1	1	2	6	1	0	0.759667	-0.874647	-1.65685	-0.101059	-1.39368	1	1	1	2	3
642	3	2	33	1	1	1	2	4	4	1	-0.895499	-0.874647	0.129405	-1.21563	-0.346574	1	1	1	1	1
643	3	2	38	1	1	1	2	7	4	1	-0.995485	-0.984271	-2.74107	-0.833351	-1.02663	1	1	1	1	2
644	3	2	36	1	2	#NULL!	2	7	0	#NULL!	#NULL!	#NULL!	#NULL!	#NULL!	#NULL!	1	1	1	1	2
645	2	2	36	1	1	1	2	3	0	#NULL!	1.23908	-0.347205	-2.18101	0.723018	-0.980522	2	2	2	2	3
646	2	2	34	1	1	1	2	3	4	1	0.607316	0.387346	0.737483	0.176729	0.953489	1	1	2	2	3
647	2	2	36	1	1	1	2	3	4	1	-1.08065	-0.638479	-0.877389	0.506261	1.25939	2	1	2	2	3
648	2	2	34	1	1	1	2	3	4	1	1.23908	0.900102	-0.186439	0.856272	0.605662	2	1	2	3	3
649	2	2	27	1	1	1	2	4	4	1	1.23908	0.289861	0.482187	0.578484	0.882607	2	1	1	3	3
650	2	2	30	1	1	1	1	1	4	1	1.23908	2.03151	0.737483	0.506261	-0.0375995	2	1	2	2	3
651	3	2	40	1	1	1	2	7	4	1	1.23908	0.960456	0.737483	0.260739	0.617439	2	1	1	1	3
652	1	2	38	1	2	#NULL!	2	1	0	#NULL!	#NULL!	#NULL!	#NULL!	#NULL!	#NULL!	2	1	1	2	3
653	2	2	35	1	1	1	2	2	4	1	-0.689014	-0.317712	0.737483	-1.21563	0.274262	1	1	1	1	1
654	2	2	34	1	1	1	2	3	4	1	1.23908	0.753347	0.737483	1.40256	0.26426	3	2	2	3	3
655	3	2	30	1	1	1	2	7	4	1	-1.18063	-0.52482	-1.65685	-1.21563	-0.649276	1	1	1	1	1
656	3	2	30	1	2	#NULL!	2	7	0	#NULL!	#NULL!	#NULL!	#NULL!	#NULL!	#NULL!	2	1	1	2	3
657	3	2	31	1	2	#NULL!	2	7	0	#NULL!	#NULL!	#NULL!	#NULL!	#NULL!	#NULL!	3	1	1	1	1
658	3	2	40	1	1	1	1	7	4	1	-0.351515	-0.710351	-2.00859	-1.21563	1.19956	1	1	1	1	1
659	2	2	29	1	1	1	2	6	4	1	0.215684	0.753347	0.737483	2.85444	0.595795	3	3	3	3	3
660	3	2	38	1	2	#NULL!	1	4	0	#NULL!	#NULL!	#NULL!	#NULL!	#NULL!	#NULL!	1	1	1	1	1
661	2	2	30	1	1	1	2	7	4	1	0.1279	0.466109	0.737483	0.856272	0.63072	2	1	2	3	3
662	2	2	34	1	1	1	3	1	3	0	1.23908	1.21683	0.737483	0.559009	0.928276	1	1	2	2	3
663	3	2	33	1	1	1	1	7	4	1	-1.38712	0.0536927	-0.47763	-0.153808	-0.644479	2	1	1	2	2
664	3	2	39	1	2	#NULL!	2	7	0	#NULL!	#NULL!	#NULL!	#NULL!	#NULL!	#NULL!	1	1	2	1	3
665	3	2	30	1	1	1	2	4	3	0	-1.4749	-1.62537	0.737483	-1.21563	-1.34278	1	1	1	1	1
666	3	2	34	1	1	1	1	1	1	0	-1.18063	-0.52482	0.737483	-1.21563	-0.649276	1	1	1	1	1
667	3	2	35	1	1	1	2	6	0	#NULL!	-0.689014	-0.984271	-0.394758	-1.21563	-0.706307	1	1	1	1	1
668	3	2	40	1	2	#NULL!	2	5	0	#NULL!	#NULL!	#NULL!	#NULL!	#NULL!	#NULL!	1	1	1	1	2
670	2	2	25	1	1	1	2	4	4	1	0.607316	1.07231	0.482187	-0.287062	1.52491	2	2	1	1	2
671	2	2	28	1	1	1	2	2	2	0	1.23908	1.68169	0.129405	-0.833351	1.1978	1	1	1	1	2
672	3	2	25	1	1	1	2	7	0	#NULL!	0.607316	-0.904141	-2.74107	-1.21563	-0.382312	1	1	1	1	1
673	2	2	32	1	1	1	2	7	4	1	1.23908	1.00973	0.737483	-0.50382	-0.0476309	2	1	1	1	2
674	3	2	38	1	2	#NULL!	2	1	0	#NULL!	#NULL!	#NULL!	#NULL!	#NULL!	#NULL!	1	1	1	1	1
675	1	2	38	1	1	1	2	3	4	1	-1.18063	0.49697	0.737483	-0.174288	-1.60823	3	1	1	1	2
676	2	2	27	1	1	1	2	4	3	0	0.1279	2.03151	0.737483	-0.451071	-0.399973	1	1	1	1	3
677	3	2	39	1	1	1	2	7	4	1	1.23908	-1.22447	0.737483	-0.50382	-0.699392	2	1	1	1	2
678	2	2	37	1	1	1	2	4	4	1	0.747465	0.753347	0.737483	0.506261	0.274262	2	1	2	2	3
679	3	2	35	1	1	1	2	7	2	0	-0.929149	-1.9752	0.737483	-0.451071	-0.41967	1	1	1	1	3
680	2	2	39	1	1	1	2	2	4	1	-0.157233	-0.347205	0.737483	1.23755	-0.0920644	3	1	1	3	3
681	2	2	34	1	1	1	2	3	3	0	0.115698	1.8539	0.129405	0.506261	0.54955	2	1	2	2	3
682	1	2	39	1	1	1	2	4	4	1	0.759667	0.659898	0.737483	-0.153808	1.19867	2	1	1	2	2
683	2	2	25	1	1	1	3	2	4	1	0.607316	1.77514	0.130448	2.08311	0.860884	2	2	3	3	3
684	2	2	35	1	1	1	2	5	4	1	-0.14503	-0.100265	-0.124848	-0.226031	-0.082033	2	1	2	1	2
685	3	2	38	1	1	1	3	7	4	1	-0.297382	-1.3395	0.737483	-0.833351	0.157166	1	1	1	1	2
686	3	2	30	1	1	1	2	6	4	1	0.607316	-1.3395	0.737483	-0.833351	-1.20533	1	1	1	1	2
687	3	2	29	1	2	#NULL!	1	5	0	#NULL!	#NULL!	#NULL!	#NULL!	#NULL!	#NULL!	2	1	1	1	2
688	3	2	29	1	1	1	1	6	4	1	-0.503867	-1.59184	0.129405	-1.21563	-1.02261	1	1	1	1	1
689	3	2	37	1	1	1	1	3	4	1	0.1279	0.526463	-1.08571	-1.21563	-1.61653	1	1	1	1	1
690	1	2	37	1	1	1	1	3	4	1	-1.18063	-0.52482	-1.65685	-0.12154	0.616242	2	1	1	1	3
691	1	2	35	1	1	1	1	5	4	1	0.1279	0.40352	-1.00179	-0.50382	0.698382	2	1	1	1	2
693	3	2	32	1	1	1	2	7	4	1	-0.843134	-0.238949	-1.65685	-0.12154	0.321951	2	1	1	1	3
695	2	2	37	1	1	1	2	7	4	1	#NULL!	1.21683	-0.441734	1.05255	1.26939	3	2	2	2	3
696	3	2	23	1	2	#NULL!	1	4	0	#NULL!	#NULL!	#NULL!	#NULL!	#NULL!	#NULL!	1	1	1	2	2
697	3	2	28	1	1	1	1	5	4	1	-0.024451	-0.781198	0.737483	0.960763	-1.3473	2	1	1	3	3
698	2	2	35	1	1	1	2	5	4	1	1.23908	1.10317	0.482187	0.176729	0.231964	1	1	2	2	3
699	3	2	40	1	1	1	2	7	4	1	0.759667	-0.109236	0.737483	-0.555562	-0.0334834	1	1	2	1	2
700	3	2	38	1	1	2	1	6	0	#NULL!	#NULL!	#NULL!	#NULL!	#NULL!	#NULL!	1	1	1	1	2
701	3	2	34	1	1	1	2	7	4	1	-0.363718	-1.16189	0.737483	-1.21563	-0.649276	1	1	1	1	1
702	3	2	38	1	2	#NULL!	2	3	0	#NULL!	#NULL!	#NULL!	#NULL!	#NULL!	#NULL!	1	1	1	1	1
703	2	2	28	1	1	1	2	1	4	1	0.847451	0.225905	-0.650054	1.75358	-0.409802	1	2	3	3	3
704	3	2	38	1	1	1	1	7	4	1	0.1279	-0.52482	0.737483	-0.50382	0.260465	2	1	1	1	2
705	3	2	35	1	1	1	2	7	4	1	0.1279	0.40352	-2.21691	-0.451071	-0.0770109	1	1	1	1	3
706	3	2	29	1	2	#NULL!	2	7	0	#NULL!	#NULL!	#NULL!	#NULL!	#NULL!	#NULL!	2	1	1	1	2
707	3	2	40	1	2	#NULL!	2	1	0	#NULL!	#NULL!	#NULL!	#NULL!	#NULL!	#NULL!	2	1	1	1	2
708	3	2	36	1	1	1	2	7	4	1	-1.18063	-0.554313	-1.65685	0.123981	-0.654277	2	1	2	2	2
710	3	2	40	1	1	2	1	7	0	#NULL!	#NULL!	#NULL!	#NULL!	#NULL!	#NULL!	1	1	1	1	1
711	3	2	37	1	1	1	2	5	4	1	1.23908	-1.3874	0.737483	-1.21563	-1.00864	1	1	1	1	1
712	3	2	23	1	1	1	1	5	1	0	-1.79095	-3.08115	-4.05118	-1.21563	-3.92569	1	1	1	1	1
713	3	2	39	1	1	2	1	5	0	#NULL!	#NULL!	#NULL!	#NULL!	#NULL!	#NULL!	1	1	1	1	2
714	3	2	38	1	1	1	1	3	4	1	-3.17507	1.2128	0.737483	-1.21563	0.152289	1	1	1	1	1
715	3	2	32	1	2	#NULL!	1	5	0	#NULL!	#NULL!	#NULL!	#NULL!	#NULL!	#NULL!	1	1	1	1	2
716	3	2	37	1	1	1	2	7	3	0	-0.789	-1.90721	-0.394758	-1.21563	-0.798018	1	1	1	1	1
718	3	2	34	1	1	1	2	7	0	#NULL!	0.607316	-0.174993	-0.877389	-0.50382	-1.01558	2	1	1	1	2
719	3	2	33	1	1	1	2	7	3	0	-1.18063	0.575732	0.130448	-1.21563	-0.389045	1	1	1	1	1
720	3	2	37	1	1	1	2	7	4	1	1.23908	2.03151	0.737483	1.5476	2.4909	3	1	2	2	3
721	3	2	40	1	1	1	2	7	4	1	-0.789	0.116281	0.737483	-1.21563	0.269261	1	1	1	1	1
722	3	2	33	1	1	2	2	7	0	#NULL!	#NULL!	#NULL!	#NULL!	#NULL!	#NULL!	1	1	1	1	3
723	3	2	36	1	1	1	1	7	4	1	0.759667	-0.702435	0.737483	-0.833351	-1.95505	1	1	1	1	2
724	2	2	28	1	1	1	2	7	4	1	0.607316	0.40352	0.482187	1.05255	-0.00748925	3	2	2	2	3
725	2	2	26	1	1	1	3	1	4	1	1.23908	0.466109	0.737483	0.526741	-0.00755913	1	1	2	3	3
726	3	2	38	1	1	1	2	7	4	1	-0.275934	0.112246	0.737483	-0.12154	0.591154	2	1	1	1	3
727	2	2	32	1	1	1	2	1	4	1	1.23908	0.960456	0.737483	2.46388	0.918048	3	3	3	3	3
728	3	2	37	1	1	1	1	7	3	0	-0.363718	-0.984271	0.737483	-0.833351	-0.102881	1	1	1	1	2
729	3	2	35	1	1	1	2	7	3	0	-1.38712	0.112246	-0.393715	-0.50382	-0.333878	2	1	1	1	2
730	3	2	39	1	1	1	2	7	4	1	1.23908	-0.52482	0.737483	-0.50382	-0.342243	2	1	1	1	2
731	3	2	40	1	1	1	2	7	4	1	-3.10873	-0.52482	0.737483	-1.21563	-0.433746	1	1	1	1	1
732	3	2	31	1	1	1	2	1	4	1	-0.929149	-1.51171	0.129405	-1.21563	-2.06236	1	1	1	1	1
733	3	2	37	1	2	#NULL!	2	6	0	#NULL!	#NULL!	#NULL!	#NULL!	#NULL!	#NULL!	1	1	1	1	1
734	3	2	32	1	1	1	1	2	3	0	-0.275934	-1.9752	-3.54059	-0.833351	-1.32281	1	1	1	1	2
735	3	2	38	1	1	1	1	4	4	1	0.334385	-1.62537	-1.65685	-1.21563	-0.654277	1	1	1	1	1
736	3	2	39	1	1	1	2	7	4	1	0.607316	0.35245	0.129405	-1.21563	-0.384414	1	1	1	1	1
737	3	2	38	1	1	1	2	7	3	0	-0.363718	-0.347205	0.737483	-1.21563	-1.01887	1	1	1	1	1
738	3	2	31	1	1	1	1	3	1	0	-0.940497	-1.01917	-1.42951	-0.886099	-1.07251	2	1	1	1	1
739	3	2	38	1	2	#NULL!	2	6	0	#NULL!	#NULL!	#NULL!	#NULL!	#NULL!	#NULL!	2	1	2	1	1
740	3	2	30	1	2	#NULL!	2	7	0	#NULL!	#NULL!	#NULL!	#NULL!	#NULL!	#NULL!	1	1	1	2	3
741	3	2	36	1	2	#NULL!	2	5	0	#NULL!	#NULL!	#NULL!	#NULL!	#NULL!	#NULL!	3	1	1	1	3
742	3	2	39	1	2	#NULL!	3	7	0	#NULL!	#NULL!	#NULL!	#NULL!	#NULL!	#NULL!	1	1	1	1	1
744	3	2	37	1	2	#NULL!	2	5	0	#NULL!	#NULL!	#NULL!	#NULL!	#NULL!	#NULL!	1	1	1	1	1
745	3	2	31	1	1	1	1	1	4	1	-0.789	1.16353	0.737483	-0.153808	-0.649276	2	1	1	2	2
747	2	2	29	1	2	#NULL!	2	1	0	#NULL!	#NULL!	#NULL!	#NULL!	#NULL!	#NULL!	1	1	1	1	2
748	3	2	36	1	1	1	2	7	3	0	0.368035	-0.237581	0.129405	-0.20555	0.295379	1	1	2	2	2
749	3	2	33	1	1	1	2	6	4	1	-3.10873	-1.3395	-1.65685	-1.21563	-1.36954	1	1	1	1	1
750	3	2	35	2	1	1	2	7	4	1	0.115698	-0.52482	0.21332	-0.886099	-0.342243	2	1	1	1	1
751	3	2	34	1	1	1	1	3	4	1	1.23908	-0.352608	0.737483	-0.451071	0.676678	1	1	1	1	3
752	3	2	36	1	1	1	2	7	4	1	-0.995485	-0.583374	0.737483	-0.12154	-0.946784	2	1	1	1	3
753	3	2	40	1	1	1	2	2	4	1	1.23908	-1.16189	0.737483	-0.833351	-0.027586	1	1	1	1	2
754	3	2	39	1	1	2	2	7	0	#NULL!	#NULL!	#NULL!	#NULL!	#NULL!	#NULL!	1	1	1	1	2
755	3	2	35	1	2	#NULL!	3	7	0	#NULL!	#NULL!	#NULL!	#NULL!	#NULL!	#NULL!	1	1	1	1	1
756	3	2	39	1	2	#NULL!	2	6	0	#NULL!	#NULL!	#NULL!	#NULL!	#NULL!	#NULL!	1	1	1	1	1
757	3	2	38	1	1	1	2	7	4	1	-0.263732	-0.237581	-1.65685	-0.833351	0.244409	1	1	1	1	2
758	3	2	28	1	1	1	1	4	3	0	1.23908	-1.59048	0.130448	-0.833351	0.274944	1	1	1	1	2
759	3	2	32	1	2	#NULL!	2	7	0	#NULL!	#NULL!	#NULL!	#NULL!	#NULL!	#NULL!	2	1	2	2	2
760	3	2	29	1	1	1	1	4	4	1	0.215684	-1.06844	0.737483	-0.833351	-0.51398	1	1	1	1	2
761	3	2	35	1	1	2	2	7	0	#NULL!	#NULL!	#NULL!	#NULL!	#NULL!	#NULL!	1	1	1	1	1
762	3	2	34	1	1	1	2	7	4	1	0.607316	-1.16592	0.737483	-0.12154	-1.3033	2	1	1	1	3
763	3	2	31	1	2	#NULL!	2	7	0	#NULL!	#NULL!	#NULL!	#NULL!	#NULL!	#NULL!	1	1	1	1	1
765	3	2	31	1	2	#NULL!	2	7	0	#NULL!	#NULL!	#NULL!	#NULL!	#NULL!	#NULL!	1	1	1	1	1
766	3	2	24	1	1	1	1	3	4	1	-0.75535	-0.552513	0.737483	-1.21563	-2.97672	1	1	1	1	1
767	3	2	31	1	1	1	2	5	4	1	0.1279	-0.39244	0.737483	0.260739	0.876843	2	1	1	1	3
768	3	2	39	1	1	1	1	4	4	1	-0.995485	-0.874647	0.737483	-0.266581	-0.971169	1	2	1	2	2
769	3	2	32	1	1	1	2	6	1	0	-0.503867	0.788243	0.737483	-0.068792	-0.731695	1	1	1	1	3
770	3	2	32	1	2	#NULL!	2	4	0	#NULL!	#NULL!	#NULL!	#NULL!	#NULL!	#NULL!	1	1	1	1	2
771	3	2	28	1	2	#NULL!	2	4	0	#NULL!	#NULL!	#NULL!	#NULL!	#NULL!	#NULL!	1	1	1	1	1
772	3	2	33	1	1	2	1	3	0	#NULL!	#NULL!	#NULL!	#NULL!	#NULL!	#NULL!	1	1	1	1	2
773	3	2	38	1	1	1	2	7	4	1	1.23908	-0.425968	0.737483	-0.234314	-1.61276	1	2	1	1	3
774	3	2	34	1	1	1	1	4	3	0	0.759667	0.753347	-0.478673	-0.068792	0.591814	1	1	1	1	3
775	3	2	31	1	2	#NULL!	1	6	0	#NULL!	#NULL!	#NULL!	#NULL!	#NULL!	#NULL!	1	1	1	1	3
776	3	2	34	1	1	1	2	7	4	1	-0.024451	1.2182	0.737483	-0.833351	-0.916116	1	1	1	1	2
777	3	2	34	1	1	2	2	3	0	#NULL!	#NULL!	#NULL!	#NULL!	#NULL!	#NULL!	1	1	1	1	2
778	1	2	35	1	1	1	1	7	4	1	-1.18063	0.402152	-1.65685	0.260739	0.948261	2	1	1	1	3
779	3	2	39	1	2	#NULL!	2	5	0	#NULL!	#NULL!	#NULL!	#NULL!	#NULL!	#NULL!	1	1	1	1	2
780	3	2	30	1	1	1	1	5	0	#NULL!	0.280252	0.740028	-0.47763	0.260739	1.54746	2	1	1	1	3
781	3	2	30	1	1	1	2	7	0	#NULL!	-1.18063	-1.80299	0.737483	1.89711	-0.649276	3	3	3	3	3
782	3	2	40	1	1	1	2	7	4	1	-0.789	-0.923917	0.337724	-0.833351	-0.654677	1	1	1	1	2
783	3	2	38	1	1	1	2	7	0	#NULL!	-1.18063	-0.52482	0.737483	1.28979	-0.649276	2	3	2	3	3
785	3	2	38	1	2	#NULL!	1	7	0	#NULL!	#NULL!	#NULL!	#NULL!	#NULL!	#NULL!	1	1	1	2	2
786	2	2	30	1	1	1	3	3	4	1	1.23908	0.112246	0.737483	-0.50382	-0.345148	2	1	1	1	2
787	3	2	39	1	1	1	2	7	4	1	-0.516069	-0.52482	-0.270354	-1.21563	-2.28748	1	1	1	1	1
788	3	2	31	1	1	1	1	7	2	0	-0.309584	-0.555681	-1.6558	-0.833351	-1.29395	1	1	1	1	2
789	3	2	35	1	1	2	3	5	0	#NULL!	#NULL!	#NULL!	#NULL!	#NULL!	#NULL!	1	1	1	1	3
790	3	2	37	1	1	1	1	3	4	1	-0.895499	-0.52482	0.737483	-1.21563	-1.04098	1	1	1	1	1
791	3	2	30	1	1	2	2	7	0	#NULL!	#NULL!	#NULL!	#NULL!	#NULL!	#NULL!	1	1	1	1	2
792	3	2	40	1	2	#NULL!	2	6	0	#NULL!	#NULL!	#NULL!	#NULL!	#NULL!	#NULL!	1	1	1	1	3
793	3	2	39	1	2	#NULL!	2	3	0	#NULL!	#NULL!	#NULL!	#NULL!	#NULL!	#NULL!	1	1	1	1	1
794	3	2	40	1	1	2	2	2	0	#NULL!	#NULL!	#NULL!	#NULL!	#NULL!	#NULL!	2	1	1	1	2
795	3	2	35	1	1	1	2	3	0	#NULL!	-0.789	0.147142	-1.52596	-1.21563	-1.35339	1	1	1	1	1
796	3	2	33	1	1	2	3	5	0	#NULL!	#NULL!	#NULL!	#NULL!	#NULL!	#NULL!	1	1	2	3	2
797	3	2	38	1	2	#NULL!	2	5	0	#NULL!	#NULL!	#NULL!	#NULL!	#NULL!	#NULL!	2	1	1	1	2
798	3	2	39	1	2	#NULL!	1	5	0	#NULL!	#NULL!	#NULL!	#NULL!	#NULL!	#NULL!	1	1	1	1	2
799	3	2	36	1	1	1	1	3	3	0	-0.024451	-0.52482	0.737483	-0.886099	-0.649276	2	1	1	1	1
800	3	2	36	1	1	1	1	7	0	#NULL!	-0.503867	-2.15418	0.737483	-1.21563	-0.736138	1	1	1	1	1
801	3	2	31	1	1	1	1	7	4	1	-0.789	-0.52482	0.737483	-0.50382	-0.710959	2	1	1	1	2
802	3	2	39	1	2	#NULL!	3	7	0	#NULL!	#NULL!	#NULL!	#NULL!	#NULL!	#NULL!	1	1	1	1	1
803	2	2	34	1	1	1	2	2	4	1	1.23908	0.753347	0.737483	0.123981	0.932732	2	1	2	2	2
805	3	2	31	1	1	1	2	5	4	1	-0.689014	-0.409793	0.737483	-0.226031	0.224849	2	1	2	1	2
806	3	2	37	2	1	1	1	1	4	1	-0.024451	-0.382101	0.737483	-1.21563	-0.761248	1	1	1	1	1
807	3	2	37	1	1	1	3	7	1	0	-1.18063	0.546239	0.737483	-1.21563	-0.29956	1	1	1	1	1
808	3	2	22	1	1	1	3	1	4	1	-1.77875	-2.6163	-1.65685	-1.21563	-2.90619	1	1	1	1	1
809	3	2	38	1	2	#NULL!	1	1	0	#NULL!	#NULL!	#NULL!	#NULL!	#NULL!	#NULL!	1	1	1	1	1
810	3	2	35	1	1	1	2	7	4	1	-0.75535	-0.777163	0.129405	-1.21563	-0.663836	1	1	1	1	1
811	3	2	39	1	1	2	1	5	0	#NULL!	#NULL!	#NULL!	#NULL!	#NULL!	#NULL!	1	1	1	1	2
812	3	2	36	1	1	1	1	5	4	1	0.1279	0.259	0.129405	-1.21563	-0.633923	1	1	1	1	1
813	2	2	27	1	1	1	2	7	4	1	-0.024451	-0.841552	-0.124848	0.610751	0.932732	2	1	1	2	3
814	3	2	35	1	1	2	2	7	0	#NULL!	#NULL!	#NULL!	#NULL!	#NULL!	#NULL!	1	1	1	1	3
815	3	2	37	1	1	1	2	3	4	1	-0.995485	-0.237581	-1.40155	-0.50382	-1.66046	2	1	1	1	2
816	2	2	38	1	1	1	1	1	3	0	-0.309584	0.0670116	0.737483	-0.833351	0.963481	1	1	1	1	2
817	3	2	27	1	1	2	2	4	0	#NULL!	#NULL!	#NULL!	#NULL!	#NULL!	#NULL!	1	1	1	1	1
818	3	2	34	1	1	1	2	6	4	1	-0.363718	-1.30324	-1.80131	-1.21563	-1.34505	1	1	1	1	1
819	3	2	38	1	1	1	2	7	4	1	-0.363718	0.240592	0.129405	-0.451071	-0.796462	1	1	1	1	3
820	3	2	36	1	1	1	1	6	3	0	-1.87874	-0.264407	0.737483	-0.068792	-0.297161	1	1	1	1	3
821	3	2	39	1	1	1	2	7	4	1	1.23908	-0.52482	0.737483	-1.21563	-3.92569	1	1	1	1	1
822	2	2	34	1	1	1	2	1	4	1	1.23908	2.03151	0.737483	2.34042	0.254577	3	2	3	3	3
823	2	2	32	1	1	1	2	3	4	1	-1.67225	0.191009	0.337724	-0.50382	0.988929	2	1	1	1	2
824	3	2	37	1	1	1	3	6	0	#NULL!	0.1279	-1.68933	0.737483	-1.21563	-0.399746	1	1	1	1	1
825	3	2	40	1	1	1	2	2	0	#NULL!	#NULL!	#NULL!	#NULL!	#NULL!	#NULL!	2	1	1	2	2
826	3	2	40	1	2	#NULL!	1	4	0	#NULL!	#NULL!	#NULL!	#NULL!	#NULL!	#NULL!	2	1	1	1	2
827	3	2	36	1	2	#NULL!	2	7	0	#NULL!	#NULL!	#NULL!	#NULL!	#NULL!	#NULL!	1	1	1	1	1
828	3	2	30	1	1	1	1	3	4	1	-0.75535	-0.667539	-0.393715	-1.21563	-1.35764	1	1	1	1	1
829	3	2	27	1	2	#NULL!	2	3	0	#NULL!	#NULL!	#NULL!	#NULL!	#NULL!	#NULL!	1	1	1	1	2
830	3	2	30	1	1	2	2	3	0	#NULL!	#NULL!	#NULL!	#NULL!	#NULL!	#NULL!	1	1	1	1	1
831	3	2	36	1	2	#NULL!	3	7	0	#NULL!	#NULL!	#NULL!	#NULL!	#NULL!	#NULL!	1	1	1	1	1
832	2	2	29	1	1	1	2	7	4	1	-0.363718	0.40352	0.737483	-1.21563	-0.926457	1	1	1	1	1
833	3	2	37	1	1	1	2	6	4	1	-1.87874	-1.59588	-1.65685	-0.833351	-1.10313	1	1	1	1	2
834	3	2	30	1	1	1	2	7	4	1	-1.18063	-0.870612	0.737483	-0.833351	-1.32953	1	1	1	1	2
835	3	2	39	1	1	1	1	5	4	1	1.23908	-0.52482	0.737483	-0.50382	-1.363	2	1	1	1	2
836	3	2	35	1	1	1	1	5	4	1	-0.363718	-0.489924	0.737483	-0.451071	-0.770704	1	1	1	1	3
837	3	2	31	1	2	#NULL!	2	4	0	#NULL!	#NULL!	#NULL!	#NULL!	#NULL!	#NULL!	1	1	1	1	1
838	3	2	39	1	1	2	1	3	0	#NULL!	#NULL!	#NULL!	#NULL!	#NULL!	#NULL!	1	1	1	1	1
839	3	2	26	1	2	#NULL!	2	6	0	#NULL!	#NULL!	#NULL!	#NULL!	#NULL!	#NULL!	3	2	2	2	2
840	3	2	35	1	2	#NULL!	2	6	0	#NULL!	#NULL!	#NULL!	#NULL!	#NULL!	#NULL!	1	1	1	1	2
841	3	2	36	1	1	1	2	5	4	1	-0.75535	-1.6092	-0.877389	-0.068792	-1.97694	1	1	1	1	3
842	3	2	34	1	1	1	2	7	4	1	1.23908	1.13807	0.21332	0.156249	0.556074	2	1	2	1	3
843	3	2	35	1	1	1	2	7	4	1	-0.75535	0.40352	-1.00179	-1.21563	-0.454214	1	1	1	1	1
844	3	2	36	1	1	2	2	5	0	#NULL!	#NULL!	#NULL!	#NULL!	#NULL!	#NULL!	1	1	1	1	2
845	3	2	30	1	2	#NULL!	2	6	0	#NULL!	#NULL!	#NULL!	#NULL!	#NULL!	#NULL!	2	1	1	1	2
846	3	2	37	1	2	#NULL!	2	7	0	#NULL!	#NULL!	#NULL!	#NULL!	#NULL!	#NULL!	1	1	1	1	1
847	1	2	28	1	2	#NULL!	2	1	0	#NULL!	#NULL!	#NULL!	#NULL!	#NULL!	#NULL!	2	1	1	1	2
848	3	2	29	1	2	#NULL!	2	7	0	#NULL!	#NULL!	#NULL!	#NULL!	#NULL!	#NULL!	2	1	1	1	2
850	3	2	29	1	2	#NULL!	1	2	0	#NULL!	#NULL!	#NULL!	#NULL!	#NULL!	#NULL!	1	1	1	1	1
851	3	2	36	1	1	2	1	6	0	#NULL!	#NULL!	#NULL!	#NULL!	#NULL!	#NULL!	2	1	1	2	3
852	3	2	33	1	2	#NULL!	1	7	0	#NULL!	#NULL!	#NULL!	#NULL!	#NULL!	#NULL!	2	2	2	2	2
853	3	2	29	1	2	#NULL!	2	6	0	#NULL!	#NULL!	#NULL!	#NULL!	#NULL!	#NULL!	2	1	1	1	3
854	3	2	33	1	1	1	2	2	4	1	-0.024451	-1.43295	0.737483	-1.21563	-0.693865	1	1	1	1	1
855	3	2	34	1	1	2	1	4	0	#NULL!	#NULL!	#NULL!	#NULL!	#NULL!	#NULL!	2	1	1	2	3
856	3	2	30	1	1	1	2	7	2	0	-0.503867	-0.489924	0.129405	-1.21563	-0.399746	1	1	1	1	1
857	2	2	28	1	1	1	1	1	2	0	-0.75535	0.753347	-0.125891	-0.833351	-0.350149	1	1	1	1	2
858	3	2	30	2	1	1	2	4	3	0	-0.223569	-1.06844	-1.04877	-1.21563	-3.90523	1	1	1	1	1
860	3	2	35	1	1	1	1	7	2	0	-0.416083	-0.268442	-1.65685	-0.833351	-0.654277	1	1	1	1	2
861	3	2	32	1	2	#NULL!	1	4	0	#NULL!	#NULL!	#NULL!	#NULL!	#NULL!	#NULL!	2	1	1	1	2
862	3	2	37	1	1	1	2	6	4	1	-3.10873	0.428978	-1.40155	0.557496	-0.346944	2	3	2	2	2
863	2	2	24	1	1	1	2	4	3	0	-0.689014	0.0187966	-0.732925	0.228472	-0.894515	2	1	1	2	3
864	3	2	39	1	1	1	1	7	3	0	0.747465	-0.52482	-4.05118	-0.153808	-0.98605	2	1	1	2	2
865	3	2	34	1	1	2	2	7	0	#NULL!	#NULL!	#NULL!	#NULL!	#NULL!	#NULL!	1	1	1	1	1
866	1	2	35	1	1	1	2	7	4	1	0.759667	-0.52482	0.737483	-0.833351	-0.946081	1	1	1	1	2
867	3	2	36	1	1	1	2	7	4	1	-1.38712	-0.52482	0.737483	-1.21563	-0.649276	1	1	1	1	1
868	3	2	38	1	1	1	1	7	4	1	-0.503867	-0.136928	-1.00179	-1.21563	-0.90863	1	1	1	1	1
869	3	2	28	1	1	1	1	5	4	1	-1.38712	-2.51882	-0.186439	-0.833351	-2.65946	1	1	1	1	2
871	3	2	27	1	2	#NULL!	2	1	0	#NULL!	#NULL!	#NULL!	#NULL!	#NULL!	#NULL!	1	1	1	1	3
872	2	2	33	1	1	1	2	7	4	1	1.23908	0.753347	-0.394758	0.176729	0.274262	1	1	2	2	3
873	3	2	39	1	1	1	2	7	4	1	-0.689014	-0.52482	0.737483	-1.21563	-0.659805	1	1	1	1	1
874	3	2	33	1	1	1	2	7	4	1	-0.263732	0.960456	0.737483	-0.536087	0.604294	2	1	1	2	1
875	3	2	40	1	1	1	2	7	4	1	0.1279	-1.22447	0.737483	-0.068792	-0.940956	1	1	1	1	3
876	3	2	34	1	1	1	3	5	4	1	0.1279	-1.22447	-1.00179	-1.21563	-2.59765	1	1	1	1	1
877	3	2	34	1	1	1	2	7	4	1	-3.60035	-0.52482	-1.65685	-0.833351	-0.649276	1	1	1	1	2
878	3	2	40	1	1	2	1	4	0	#NULL!	#NULL!	#NULL!	#NULL!	#NULL!	#NULL!	1	1	1	1	1
879	3	2	32	1	1	2	2	7	0	#NULL!	#NULL!	#NULL!	#NULL!	#NULL!	#NULL!	1	1	1	1	2
880	3	2	36	1	1	1	2	7	4	1	-0.929149	-0.874647	0.737483	-0.833351	-0.312503	1	1	1	1	2
881	3	2	40	1	2	#NULL!	1	1	0	#NULL!	#NULL!	#NULL!	#NULL!	#NULL!	#NULL!	1	1	1	1	3
882	3	2	40	1	1	2	2	7	0	#NULL!	#NULL!	#NULL!	#NULL!	#NULL!	#NULL!	2	1	1	1	2
883	2	2	30	1	1	1	2	7	4	1	1.23908	0.659898	-0.650054	1.7331	1.81731	2	2	3	3	3
884	1	2	33	1	1	1	3	1	3	0	-0.275934	-0.233546	-1.40155	-0.833351	0.59597	1	1	1	1	2
885	3	2	34	1	1	1	2	4	4	1	0.115698	-0.874647	0.737483	-0.451071	-0.649276	1	1	1	1	3
886	1	2	27	1	2	#NULL!	2	4	0	#NULL!	#NULL!	#NULL!	#NULL!	#NULL!	#NULL!	1	1	1	1	2
887	1	2	29	1	2	#NULL!	2	2	0	#NULL!	#NULL!	#NULL!	#NULL!	#NULL!	#NULL!	2	1	1	1	2
888	2	2	30	1	1	1	2	6	4	1	1.23908	0.753347	0.737483	0.723018	0.274262	2	2	2	2	3
889	3	2	31	1	1	2	2	7	0	#NULL!	#NULL!	#NULL!	#NULL!	#NULL!	#NULL!	1	1	2	1	3
890	1	2	34	1	1	1	2	7	4	1	0.1279	-0.52482	-0.47763	-0.12154	0.280983	2	1	1	1	3
891	2	2	30	2	1	1	2	2	4	1	-1.8124	-1.16189	-1.04981	0.340739	-0.650349	2	2	2	2	2
892	2	2	35	1	1	1	2	4	4	1	0.759667	1.24769	0.737483	0.176729	0.973483	1	1	2	2	3
893	2	2	26	1	2	#NULL!	3	2	0	#NULL!	#NULL!	#NULL!	#NULL!	#NULL!	#NULL!	1	2	1	2	3
894	2	2	26	1	1	1	2	7	4	1	-1.72462	0.862971	-0.441734	1.94986	0.976371	2	3	3	3	3
895	1	2	39	1	1	1	1	7	4	1	-1.18063	-0.520785	0.129405	-0.50382	0.269622	2	1	1	1	2
896	1	2	36	1	1	1	2	5	4	1	1.23908	-0.061334	-1.65685	-0.50382	-0.357999	2	1	1	1	2
897	2	2	28	1	1	1	2	6	4	1	1.23908	1.29696	0.737483	1.05255	1.55144	3	2	2	2	3
898	1	2	30	1	2	#NULL!	2	2	0	#NULL!	#NULL!	#NULL!	#NULL!	#NULL!	#NULL!	1	1	1	1	2
899	1	2	33	1	2	#NULL!	2	4	0	#NULL!	#NULL!	#NULL!	#NULL!	#NULL!	#NULL!	1	1	1	2	3
900	1	2	34	1	2	#NULL!	2	1	0	#NULL!	#NULL!	#NULL!	#NULL!	#NULL!	#NULL!	1	1	1	1	2
901	1	2	22	1	1	1	2	2	3	0	-0.363718	-0.233546	0.129405	-0.451071	-0.67099	1	1	1	1	3
902	1	2	33	1	1	2	3	4	0	#NULL!	#NULL!	#NULL!	#NULL!	#NULL!	#NULL!	2	1	1	2	3
903	1	2	35	1	1	1	2	7	4	1	0.115698	0.753347	0.737483	-0.50382	-0.032411	2	1	1	1	2
904	2	2	34	1	1	1	2	1	3	0	-0.689014	-0.52482	0.129405	-0.101059	0.294822	1	1	1	2	3
905	1	2	38	1	1	1	2	4	4	1	-0.363718	-1.30461	0.129405	-0.068792	-0.934896	1	1	1	1	3
906	1	2	38	1	1	1	2	2	4	1	1.23908	-0.268442	-1.65685	0.228472	0.94296	2	1	1	2	3
907	2	2	33	1	1	1	2	3	4	1	-0.275934	-0.806656	0.737483	-0.833351	-0.983788	1	1	1	1	2
908	1	2	37	1	1	1	2	2	4	1	0.268049	-0.489924	0.737483	-0.50382	-0.367825	2	1	1	1	2
909	2	2	34	1	1	1	2	1	4	1	1.23908	1.41991	0.737483	2.06263	0.621552	3	2	3	3	3
910	2	2	27	1	1	1	2	6	4	1	-1.18063	0.753347	0.737483	3.45348	0.314334	3	3	3	3	3
911	1	2	34	1	1	1	2	3	4	1	-1.18063	-0.061334	0.737483	-0.12154	0.580986	2	1	1	1	3
912	1	2	30	1	1	1	1	1	4	1	-0.503867	-1.24605	-0.0620348	-0.833351	-0.340714	1	1	1	1	2
913	3	2	37	1	1	1	1	6	4	1	-0.363718	-1.04686	0.337724	0.260739	-2.20174	2	1	1	1	3
914	1	2	35	1	1	1	2	1	4	1	-1.18063	-0.52482	0.737483	-0.068792	-0.649276	1	1	1	1	3
915	1	2	30	1	1	1	2	4	4	1	-1.18063	0.112246	-1.00179	0.506261	-0.649276	2	1	2	2	3
916	1	2	36	1	1	1	2	7	4	1	0.759667	-0.874647	-1.65685	-0.451071	-2.28748	1	1	1	1	3
917	2	2	31	1	1	1	2	1	4	1	1.23908	0.753347	0.337724	-0.451071	0.293947	1	1	1	1	3
918	1	2	32	1	1	1	2	4	4	1	1.23908	-0.229511	-0.394758	-0.833351	0.604963	1	1	1	1	2
919	1	2	34	1	1	1	2	5	4	1	-1.18063	0.575732	-0.47763	0.208997	-0.0118416	1	1	2	1	3
920	1	2	39	1	1	1	3	7	4	1	-0.789	-0.405758	0.737483	0.115698	-0.0821962	1	2	1	2	3
922	1	2	31	1	1	1	2	4	4	1	1.23908	-0.52482	0.737483	-1.21563	-0.0173787	1	1	1	1	1
923	1	2	30	1	1	1	2	2	4	1	-0.548865	0.40352	-1.00179	-0.833351	-0.0739854	1	1	1	1	2
924	1	2	33	1	1	1	1	6	4	1	0.759667	0.116281	-1.00179	-0.12154	-0.0628211	2	1	1	1	3
925	1	2	38	1	1	1	2	7	4	1	-0.983282	-1.41826	0.737483	-0.451071	-0.981037	1	1	1	1	3
926	1	2	34	1	1	1	3	7	4	1	0.759667	0.982033	0.737483	-0.451071	0.525458	1	1	1	1	3
927	1	2	30	1	1	1	2	4	4	1	-0.024451	1.00973	0.737483	-0.451071	-0.0667824	1	1	1	1	3
929	2	2	32	1	1	1	2	1	4	1	0.607316	1.77514	0.737483	0.228472	0.244439	2	1	1	2	3
930	1	2	35	1	1	1	2	7	4	1	-0.789	-0.233546	0.737483	-0.833351	0.556074	1	1	1	1	2
931	2	2	35	1	1	1	2	1	4	1	1.23908	0.930963	0.737483	-0.50382	0.57647	2	1	1	1	2
932	1	2	36	1	1	1	2	4	4	1	0.607316	-0.52482	0.737483	-0.12154	-0.649276	2	1	1	1	3
933	1	2	35	1	1	1	2	7	4	1	1.23908	-1.12699	-0.47763	-0.833351	-0.628519	1	1	1	1	2
934	1	2	37	1	1	1	3	6	4	1	-0.548865	1.04462	-1.00179	0.260739	1.78634	2	1	1	1	3
935	1	2	35	1	2	#NULL!	2	5	0	#NULL!	#NULL!	#NULL!	#NULL!	#NULL!	#NULL!	1	1	1	1	2
936	1	2	28	1	1	1	1	3	4	1	0.759667	-1.16189	-0.47763	-0.833351	-1.30758	1	1	1	1	2
937	2	2	27	1	1	1	2	7	4	1	0.607316	1.35955	0.737483	1.7331	0.263734	2	2	3	3	3
938	1	2	33	1	1	1	2	7	4	1	-0.929149	-0.6984	0.737483	-0.50382	-0.031896	2	1	1	1	2
939	2	2	28	1	1	1	2	7	4	1	1.23908	2.03151	-0.47763	1.1858	0.890767	3	1	2	3	3
940	1	2	38	1	1	1	2	7	4	1	-1.8124	0.610628	-1.40155	0.723018	1.2603	2	2	2	2	3
941	1	2	37	1	1	1	2	7	4	1	-0.789	0.225905	0.129405	0.506261	-0.619363	2	1	2	2	3
942	1	2	35	1	2	#NULL!	2	1	0	#NULL!	#NULL!	#NULL!	#NULL!	#NULL!	#NULL!	3	2	1	2	3
943	1	2	36	1	1	1	2	5	4	1	-0.363718	0.753347	0.737483	0.260739	0.606014	2	1	1	1	3
944	1	2	35	1	1	1	2	6	4	1	1.23908	0.0536927	0.737483	-0.833351	0.937732	1	1	1	1	2
945	2	2	27	1	1	1	2	5	4	1	1.23908	0.40352	0.737483	-0.483339	0.295319	1	1	1	2	2
946	2	2	29	1	1	1	2	3	4	1	0.747465	0.49697	-0.47763	-0.483339	-0.0575108	1	1	1	2	2
947	1	2	34	1	1	1	2	1	4	1	-0.057247	-1.30461	-1.40155	-0.833351	-1.92099	1	1	1	1	2
948	1	2	35	1	1	1	2	1	4	1	-1.18063	0.147142	-1.00179	-0.833351	-0.053168	1	1	1	1	2
949	1	2	25	1	1	1	2	3	3	0	1.23908	-1.51308	0.737483	0.228472	0.329087	2	1	1	2	3
950	2	2	33	1	1	1	2	7	4	1	0.759667	0.147142	0.129405	1.00081	0.305248	2	2	3	2	3
951	3	2	30	1	1	1	2	7	3	0	-0.363718	-1.94434	0.737483	-1.21563	-1.14861	1	1	1	1	1
952	1	2	28	1	1	1	2	4	3	0	0.747465	-0.140097	0.737483	0.775766	-0.369833	1	2	2	2	3
953	1	2	34	1	1	1	2	4	4	1	1.23908	2.03151	-3.18885	2.88671	1.65224	3	3	3	3	3
954	2	2	24	1	1	1	2	4	4	1	1.23908	1.00973	0.737483	0.0629497	0.375363	2	2	1	2	2
955	2	2	31	1	1	1	2	4	3	0	1.23908	1.04059	0.737483	-0.483339	0.566612	1	1	1	2	2
956	1	2	40	1	1	1	3	7	4	1	-1.71241	-1.12699	0.737483	-0.50382	1.22288	2	1	1	1	2
957	1	2	38	1	1	1	2	4	4	1	-0.789	-0.233546	0.737483	0.228472	0.580759	2	1	1	2	3
958	1	2	37	1	1	1	2	4	4	1	0.1279	-0.411161	0.129405	-0.451071	-1.24276	1	1	1	1	3
959	1	2	36	1	2	#NULL!	1	3	0	#NULL!	#NULL!	#NULL!	#NULL!	#NULL!	#NULL!	1	1	1	1	2
960	1	2	38	1	1	1	2	6	4	1	-0.75535	-1.16189	0.737483	-0.068792	-0.649276	1	1	1	1	3
961	1	2	37	1	1	1	3	7	4	1	-0.789	-0.059966	0.737483	-1.21563	-0.669664	1	1	1	1	1
962	1	2	39	1	1	1	2	7	4	1	0.813801	-0.520785	-0.47763	-0.068792	1.30579	1	1	1	1	3
964	2	2	28	1	1	1	2	3	4	1	0.607316	1.13807	0.737483	2.18659	0.871246	3	2	1	3	3
965	1	2	37	1	1	1	2	6	4	1	-0.789	0.151177	-0.793474	0.260739	1.21765	2	1	1	1	3
966	1	2	37	1	1	1	3	2	4	1	-1.84605	-1.13506	-2.26388	1.78484	-0.108029	3	2	2	3	3
967	1	2	35	1	2	#NULL!	1	7	0	#NULL!	#NULL!	#NULL!	#NULL!	#NULL!	#NULL!	1	1	1	1	2
968	1	2	39	1	1	1	2	4	4	1	-2.23768	0.753347	0.129405	-0.50382	0.923575	2	1	1	1	2
969	2	2	29	1	1	1	2	2	2	0	1.23908	0.112246	-1.65685	0.228472	-0.306802	2	1	1	2	3
970	2	2	32	1	1	1	2	2	3	0	0.759667	1.13807	0.737483	-0.101059	0.875174	1	1	1	2	3
971	2	2	28	1	1	1	2	7	4	1	1.23908	1.29696	0.737483	1.40256	0.989002	3	2	2	3	3
972	1	2	36	1	1	1	2	3	4	1	-0.297382	1.82441	-0.476587	-0.833351	1.50933	1	1	1	1	2
973	2	2	37	1	1	1	2	5	4	1	0.813801	1.21683	0.337724	0.88854	0.759002	2	1	2	2	3
974	1	2	36	1	1	1	2	5	4	1	0.759667	-0.34317	0.737483	-0.451071	0.274262	1	1	1	1	3
975	1	2	34	1	1	1	2	7	4	1	-0.297382	-0.407126	-0.877389	-0.101059	2.13808	1	1	1	2	3
976	1	2	30	1	1	1	2	4	4	1	-0.363718	-2.90354	0.129405	0.960763	-1.00573	2	1	1	3	3
977	1	2	36	1	1	1	2	4	4	1	-0.701216	-1.17626	0.737483	-0.833351	1.14783	1	1	1	1	2
978	2	2	28	1	1	1	2	7	2	0	0.747465	1.2128	-1.341	1.23855	0.555886	2	1	2	3	3
979	1	2	32	1	1	1	2	1	4	1	-0.516069	-0.638479	0.737483	-0.833351	0.208596	1	1	1	1	2
980	1	2	31	1	1	1	2	5	4	1	-0.024451	0.225905	0.737483	-0.833351	-1.28719	1	1	1	1	2
981	1	2	34	1	1	1	2	5	4	1	-0.789	-1.16189	0.130448	-0.833351	-0.624591	1	1	1	1	2
982	1	2	27	1	1	1	2	3	3	0	-1.18063	-0.781198	-0.393715	-0.833351	-0.960941	1	1	1	1	2
983	1	2	34	1	1	1	3	7	4	1	-0.789	-0.233546	0.737483	-0.153808	0.918048	2	1	1	2	2
984	1	2	37	1	1	1	2	7	4	1	0.607316	-0.0559311	0.737483	-0.886099	1.19314	2	1	1	1	1
985	1	2	34	1	2	#NULL!	2	4	0	#NULL!	#NULL!	#NULL!	#NULL!	#NULL!	#NULL!	2	1	1	2	3
987	1	2	37	1	1	1	2	4	4	1	-0.789	-0.140097	-2.61666	-0.451071	-1.01125	1	1	1	1	3
988	1	2	36	1	1	2	2	3	0	#NULL!	#NULL!	#NULL!	#NULL!	#NULL!	#NULL!	2	1	1	2	3
989	1	2	32	1	1	1	2	1	4	1	1.23908	-0.440654	0.737483	0.260739	1.61304	2	1	1	1	3
990	1	2	38	1	2	#NULL!	2	1	0	#NULL!	#NULL!	#NULL!	#NULL!	#NULL!	#NULL!	2	1	1	1	2
991	1	2	30	1	1	1	1	4	4	1	0.334385	-1.76809	0.129405	-0.833351	-1.58005	1	1	1	1	2
992	1	2	30	1	2	#NULL!	3	6	0	#NULL!	#NULL!	#NULL!	#NULL!	#NULL!	#NULL!	2	1	1	1	2
993	2	2	30	1	1	1	2	3	4	1	0.607316	-0.874647	0.737483	0.559009	0.259381	1	1	2	2	3
994	1	2	36	1	1	1	2	7	4	1	-0.789	-1.84685	-1.00179	0.723018	-0.696264	2	2	2	2	3
995	1	2	28	1	2	#NULL!	2	4	0	#NULL!	#NULL!	#NULL!	#NULL!	#NULL!	#NULL!	1	1	1	1	2
996	1	2	28	1	1	1	3	5	4	1	-0.789	-0.520785	0.737483	-0.483339	-0.0581688	1	1	1	2	2
997	1	2	35	1	1	1	2	3	4	1	-0.789	0.0187966	-2.61666	-0.483339	0.263724	1	1	1	2	2
998	2	2	35	1	1	1	2	6	4	1	1.23908	1.39041	-2.26388	1.95814	0.63072	3	2	3	3	3
999	2	2	28	1	1	1	2	3	4	1	0.747465	-0.0890265	0.737483	0.960763	0.605075	2	1	1	3	3
1000	2	2	26	1	1	1	2	1	4	1	0.1279	0.147142	0.482187	-0.833351	0.0442438	1	1	1	1	2
1001	2	2	28	1	1	1	2	1	4	1	0.268049	-0.061334	-1.00179	1.23855	0.610839	2	1	2	3	3
1002	1	2	38	1	1	2	1	4	0	#NULL!	#NULL!	#NULL!	#NULL!	#NULL!	#NULL!	1	1	1	1	2
1003	1	2	28	1	2	#NULL!	2	6	0	#NULL!	#NULL!	#NULL!	#NULL!	#NULL!	#NULL!	1	1	1	1	1
1004	1	2	33	1	1	1	3	7	3	0	-0.689014	0.372659	-1.60883	-0.12154	1.23996	2	1	1	1	3
1005	1	2	33	1	1	1	2	5	4	1	0.1279	-2.16899	0.129405	-0.833351	-1.07031	1	1	1	1	2
1007	3	2	37	1	1	1	2	5	4	1	-1.87874	-0.52482	0.737483	-0.00927327	-0.664136	2	2	2	1	2
1008	1	2	33	1	2	#NULL!	2	3	0	#NULL!	#NULL!	#NULL!	#NULL!	#NULL!	#NULL!	1	1	1	2	3
1009	1	2	30	1	1	2	2	2	0	#NULL!	#NULL!	#NULL!	#NULL!	#NULL!	#NULL!	1	1	1	1	2
1010	1	2	39	1	1	1	2	7	4	1	0.322183	0.147142	0.737483	0.88854	0.881132	2	1	2	2	3
1011	1	2	27	1	1	1	2	3	3	0	1.23908	0.40352	0.737483	-0.101059	0.902004	1	1	1	2	3
1012	1	2	38	1	1	1	2	3	4	1	0.1279	-1.62537	-1.60883	-0.12154	-1.38345	2	1	1	1	3
1013	2	2	27	1	1	1	2	7	2	0	1.23908	1.29696	0.737483	1.67207	1.05061	2	3	2	3	3
1014	1	2	40	1	1	1	2	4	4	1	0.759667	-0.140097	0.737483	0.631232	0.948261	1	1	1	3	3
1015	1	2	35	1	1	1	3	7	4	1	-0.309584	-1.12699	0.737483	0.559009	1.23989	1	1	2	2	3
1016	1	2	34	1	1	1	2	5	4	1	0.759667	0.407555	0.737483	-1.21563	-1.95938	1	1	1	1	1
1017	1	2	31	1	1	1	2	3	4	1	-1.18063	-0.984271	-2.3478	-0.101059	-0.99175	1	1	1	2	3
1018	2	2	26	1	1	1	2	1	4	1	0.115698	0.546239	0.130448	-0.483339	0.549353	1	1	1	2	2
1019	2	2	32	1	1	1	2	3	3	0	1.23908	-0.440654	-2.51918	-0.833351	-0.633923	1	1	1	1	2
1020	1	2	33	1	2	#NULL!	2	2	0	#NULL!	#NULL!	#NULL!	#NULL!	#NULL!	#NULL!	1	1	1	1	2
1021	1	2	32	1	1	1	1	4	4	1	-0.689014	0.0133937	0.737483	0.610751	0.533814	2	1	1	2	3
1022	1	2	39	1	1	1	2	2	4	1	-1.42077	0.412804	-0.47763	-0.833351	-0.0533438	1	1	1	1	2
1023	2	2	30	1	1	1	2	2	4	1	-2.69565	0.673217	-1.04981	0.847989	0.642651	1	2	1	3	3
1024	1	2	32	1	2	#NULL!	2	7	0	#NULL!	#NULL!	#NULL!	#NULL!	#NULL!	#NULL!	3	1	3	3	3
1025	1	2	36	1	2	#NULL!	2	6	0	#NULL!	#NULL!	#NULL!	#NULL!	#NULL!	#NULL!	1	1	1	1	3
1026	1	2	31	1	2	#NULL!	2	7	0	#NULL!	#NULL!	#NULL!	#NULL!	#NULL!	#NULL!	2	1	1	2	3
1027	1	2	35	1	1	1	2	7	4	1	-0.929149	-0.140097	0.737483	0.453512	-0.297161	3	1	2	2	2
1028	1	2	35	1	1	1	2	4	4	1	0.759667	-1.76809	-0.586198	-0.833351	-1.26905	1	1	1	1	2
1029	1	2	35	1	1	1	2	7	4	1	-0.503867	1.15424	-0.47763	-0.451071	0.841184	1	1	1	1	3
1030	1	2	39	1	1	1	1	3	4	1	1.23908	-0.233546	-0.47763	-0.833351	0.012474	1	1	1	1	2
1031	1	2	30	1	1	1	2	4	4	1	-1.18063	0.753347	0.737483	0.610751	-0.328259	2	1	1	2	3
1032	1	2	38	1	1	1	2	4	4	1	-0.789	-0.667539	0.130448	0.207991	0.27948	3	1	1	1	3
1033	2	2	29	1	1	1	2	1	1	0	-1.91153	0.196412	0.737483	1.78484	-0.906103	3	2	2	3	3
1034	3	2	39	1	1	1	2	6	4	1	-0.37592	-0.174993	-1.40155	0.0952173	-1.33314	2	2	1	1	3
1035	1	2	38	1	1	1	2	7	4	1	-0.689014	-1.94571	0.129405	-0.101059	0.936427	1	1	1	2	3
1036	1	2	37	1	1	1	3	7	4	1	-0.503867	0.225905	0.737483	0.610751	0.896346	2	1	1	2	3
1037	1	2	37	1	1	2	2	3	0	#NULL!	#NULL!	#NULL!	#NULL!	#NULL!	#NULL!	1	1	1	1	3
1038	2	2	28	1	1	1	2	7	3	0	1.23908	1.29696	0.737483	1.45531	0.968533	2	2	2	3	3
1039	2	2	32	1	1	1	2	1	4	1	0.215684	-0.208088	0.737483	1.86635	0.192585	2	1	3	3	3
1040	1	2	38	1	2	#NULL!	3	1	0	#NULL!	#NULL!	#NULL!	#NULL!	#NULL!	#NULL!	2	2	1	2	3
1041	1	2	26	1	1	2	2	4	0	#NULL!	#NULL!	#NULL!	#NULL!	#NULL!	#NULL!	2	1	1	1	2
1042	1	2	37	1	1	2	1	2	0	#NULL!	#NULL!	#NULL!	#NULL!	#NULL!	#NULL!	1	1	1	1	2
1043	1	2	33	1	1	1	2	2	4	1	0.268049	0.40352	-0.393715	-0.12154	0.605971	2	1	1	1	3
1044	2	2	32	1	1	1	2	4	4	1	1.23908	1.2182	0.737483	-0.833351	0.922688	1	1	1	1	2
1045	1	2	39	1	1	1	2	6	4	1	-0.789	0.575732	0.737483	-0.153808	0.283409	2	1	1	2	2
1046	1	2	40	1	1	1	2	1	4	1	0.268049	-0.52482	0.130448	-0.50382	-0.66241	2	1	1	1	2
1047	2	2	36	1	1	1	2	1	4	1	0.607316	1.35955	0.737483	1.13656	0.953489	3	2	1	1	3
1048	2	2	26	1	1	1	2	3	4	1	1.23908	1.64679	0.737483	2.34042	0.596155	3	2	3	3	3
1049	1	2	33	1	1	1	2	3	4	1	-1.18063	0.407555	0.737483	-0.173282	0.882619	1	1	2	1	3
1050	1	2	26	1	1	1	2	1	4	1	0.1279	0.0536927	0.129405	-0.12154	0.566602	2	1	1	1	3
1051	2	2	32	1	1	1	2	4	4	1	1.23908	0.930963	0.129405	0.578484	0.289097	2	1	1	3	3
1052	1	2	35	1	1	1	2	7	4	1	-0.789	-1.3395	0.129405	-0.451071	-0.36443	1	1	1	1	3
1053	2	2	27	1	1	1	3	6	4	1	1.23908	0.753347	0.737483	1.03307	0.549353	2	2	3	1	3
1054	1	2	38	1	1	1	2	5	4	1	-1.18063	-0.52482	0.130448	0.340739	-0.0426395	2	2	2	2	2
1055	2	2	31	1	1	1	2	1	3	0	1.23908	0.368624	-1.08466	0.784049	0.244222	2	1	3	2	3
1056	2	2	28	1	1	1	2	7	4	1	1.23908	0.753347	-0.793474	1.29807	0.627243	3	2	3	3	2
1057	1	2	35	1	1	1	2	1	4	1	-0.297382	0.00262251	0.737483	-0.153808	1.22941	2	1	1	2	2
1058	1	2	36	1	1	1	2	7	4	1	1.23908	0.753347	0.737483	0.207991	0.918048	3	1	1	1	3
1059	1	2	37	1	1	1	2	2	4	1	1.23908	-1.41423	-2.00859	-0.833351	0.369607	1	1	1	1	2
1060	3	2	28	1	1	1	1	2	1	0	-0.929149	0.0536927	-0.476587	0.260739	-0.109126	2	1	1	1	3
1061	1	2	36	1	1	1	2	5	4	1	0.334385	-0.313677	0.737483	-0.833351	0.309879	1	1	1	1	2
1062	1	2	29	1	1	1	2	1	4	1	0.334385	0.753347	0.737483	0.207991	0.959016	3	1	1	1	3
1063	1	2	24	1	1	2	2	1	0	#NULL!	#NULL!	#NULL!	#NULL!	#NULL!	#NULL!	2	1	1	2	3
1064	1	2	37	1	1	1	2	6	4	1	-0.503867	-0.777163	-1.40155	-0.833351	0.274253	1	1	1	1	2
1065	1	2	34	1	1	1	2	3	4	1	-0.363718	-0.777163	-1.00075	-0.833351	0.400638	1	1	1	1	2
1066	1	2	38	1	1	1	2	7	4	1	-0.789	-1.24065	0.737483	-1.21563	-0.11311	1	1	1	1	1
1067	1	2	33	1	1	1	2	6	4	1	-1.18063	-0.233546	-0.394758	-0.101059	0.288924	1	1	1	2	3
1068	2	2	29	1	1	1	2	5	4	1	-0.309584	0.753347	0.737483	3.23672	-0.0775439	3	3	3	3	3
1069	2	2	34	1	1	1	2	1	4	1	1.23908	1.82441	0.737483	1.7331	0.304115	2	2	3	3	3
1070	2	2	36	1	1	1	2	4	1	0	1.23908	0.722486	0.737483	-0.555562	0.656993	1	1	2	1	2
1072	1	2	38	1	1	1	2	3	4	1	-0.503867	0.293896	0.737483	-0.833351	2.11362	1	1	1	1	2
1073	1	2	38	1	1	1	2	6	4	1	-0.309584	-0.568687	-1.00075	-0.20555	1.22942	1	1	2	2	2
1074	1	2	37	1	1	1	3	2	4	1	-1.18063	-1.16189	0.737483	0.445229	-0.946854	2	2	1	2	3
1075	1	2	36	1	2	#NULL!	2	3	0	#NULL!	#NULL!	#NULL!	#NULL!	#NULL!	#NULL!	1	1	1	1	2
1076	1	2	39	1	1	1	2	6	0	#NULL!	#NULL!	#NULL!	#NULL!	#NULL!	#NULL!	1	1	1	1	3
1077	1	2	29	1	1	2	2	5	0	#NULL!	#NULL!	#NULL!	#NULL!	#NULL!	#NULL!	2	1	2	2	3
1078	1	2	34	1	1	2	2	6	0	#NULL!	#NULL!	#NULL!	#NULL!	#NULL!	#NULL!	2	1	2	2	3
1079	2	2	34	1	1	1	2	2	4	1	0.115698	-0.140097	0.737483	-0.833351	0.947961	1	1	1	1	2
1080	1	2	34	1	1	1	2	5	4	1	-0.789	-1.62537	0.737483	-0.833351	-0.936625	1	1	1	1	2
1081	2	2	34	1	1	1	2	1	4	1	1.23908	1.82441	0.737483	2.06263	0.616552	3	2	3	3	3
1082	1	2	37	1	1	1	2	7	4	1	0.115698	-0.140097	0.737483	0.228472	-0.946484	2	1	1	2	3
1083	1	2	38	1	1	1	3	6	4	1	-1.18063	-0.059966	-3.52701	0.723018	0.556074	2	2	2	2	3
1084	1	2	35	1	1	1	1	2	4	1	1.23908	-0.777163	0.737483	-0.153808	-0.354674	2	1	1	2	2
1085	3	2	34	1	1	1	2	5	4	1	0.759667	0.0536927	0.482187	-0.50382	-1.34838	2	1	1	1	2
1086	1	2	38	1	1	1	1	1	4	1	-1.18063	0.753347	0.737483	1.76436	-0.409626	3	2	2	2	3
1087	1	2	33	1	1	2	2	7	0	#NULL!	#NULL!	#NULL!	#NULL!	#NULL!	#NULL!	2	1	2	3	3
1088	1	2	37	1	1	1	2	3	4	1	-0.789	-0.520785	-0.47763	-0.12154	0.268725	2	1	1	1	3
1089	1	2	34	1	1	1	1	4	4	1	0.115698	-0.140097	0.737483	0.260739	0.938505	2	1	1	1	3
1090	1	2	39	1	1	1	1	7	4	1	0.268049	0.40352	0.737483	-0.50382	0.576643	2	1	1	1	2
1091	2	2	24	1	2	#NULL!	2	1	0	#NULL!	#NULL!	#NULL!	#NULL!	#NULL!	#NULL!	2	1	1	3	3
1092	2	2	37	1	1	1	2	3	3	0	0.813801	0.753347	0.737483	-0.20555	0.621067	1	1	2	2	2
1093	2	2	29	1	1	1	2	3	2	0	0.1279	0.846797	0.737483	-0.101059	0.56523	1	1	1	2	3
1094	2	2	33	1	1	1	2	4	4	1	0.1279	0.49697	0.737483	0.506261	0.918048	2	1	2	2	3
1095	1	2	32	1	2	#NULL!	3	4	0	#NULL!	#NULL!	#NULL!	#NULL!	#NULL!	#NULL!	3	1	1	2	3
1096	1	2	23	1	1	1	1	3	4	1	-3.17507	-0.603583	-1.30406	1.68035	-0.660289	3	2	3	3	3
1097	1	2	33	1	1	1	2	3	4	1	1.23908	-0.52482	0.737483	0.610751	-0.394943	2	1	1	2	3
1098	1	2	30	1	1	1	2	5	4	1	-0.689014	-0.697032	-0.394758	-0.12154	-0.970809	2	1	1	1	3
1099	1	2	38	1	1	1	3	4	4	1	-0.789	-0.984271	-0.47763	0.940282	0.606395	3	1	1	2	3
1100	2	2	29	1	1	1	2	3	3	0	0.215684	1.56666	0.129405	-0.50382	0.630709	2	1	1	1	2
1101	1	2	37	1	1	1	1	6	4	1	-0.449733	0.753347	0.737483	-0.833351	0.918048	1	1	1	1	2
1102	2	2	30	1	1	1	2	1	4	1	-0.689014	1.68169	0.337724	0.618528	-1.01835	2	2	3	2	2
1103	1	2	31	1	2	#NULL!	2	2	0	#NULL!	#NULL!	#NULL!	#NULL!	#NULL!	#NULL!	3	2	3	3	3
1104	1	2	38	1	1	1	2	7	4	1	-0.789	-1.62537	0.129405	-0.833351	-0.0326081	1	1	1	1	2
1105	2	2	28	1	1	1	2	3	4	1	1.23908	1.2182	0.129405	0.856272	1.23443	2	1	2	3	3
1106	2	2	31	1	1	1	2	3	4	1	0.747465	-1.41826	-0.47763	-0.451071	-0.399943	1	1	1	1	3
1107	1	2	36	1	1	1	2	4	4	1	1.23908	-0.781198	0.737483	-0.833351	-0.374186	1	1	1	1	2
1108	1	2	28	1	1	2	2	3	0	#NULL!	#NULL!	#NULL!	#NULL!	#NULL!	#NULL!	2	1	1	1	3
1110	2	2	26	1	1	1	2	4	4	1	0.759667	0.575732	0.737483	-0.101059	0.62492	1	1	1	2	3
1111	1	2	38	1	1	1	2	3	4	1	-0.363718	-0.588777	0.737483	0.156249	-0.375061	2	1	2	1	3
1112	1	2	33	1	1	1	2	3	4	1	-0.363718	0.462074	0.737483	-0.12154	0.286511	2	1	1	1	3
1113	1	2	39	1	1	1	2	6	4	1	1.23908	0.22994	0.737483	-0.833351	0.62084	1	1	1	1	2
1115	1	2	36	1	1	1	3	5	4	1	0.607316	0.581135	0.737483	-0.12154	0.967473	2	1	1	1	3
1116	1	2	38	1	1	1	2	7	4	1	-1.18063	0.501005	0.737483	0.631232	0.937732	1	1	1	3	3
1117	1	2	29	1	1	1	2	5	2	0	1.23908	1.64679	-2.43631	-0.451071	1.66728	1	1	1	1	3
1118	1	2	35	1	2	#NULL!	2	7	0	#NULL!	#NULL!	#NULL!	#NULL!	#NULL!	#NULL!	1	1	1	1	3
1119	2	2	31	1	1	1	2	7	4	1	1.23908	1.50407	0.737483	2.95893	0.631009	3	3	3	3	3
1120	2	2	35	1	1	1	2	5	4	1	-0.75535	0.116281	0.482187	-0.483339	-0.399574	1	1	1	2	2
1122	1	2	28	1	1	1	2	7	3	0	-2.30402	0.40352	0.737483	-0.00927327	-0.334104	2	2	2	1	2
1123	2	2	29	1	1	1	2	7	1	0	-0.209598	0.673217	-2.00859	2.74217	1.24982	3	2	3	3	3
1124	2	2	38	1	1	1	2	5	4	1	-3.20872	0.833478	-0.650054	2.06263	1.05061	3	2	3	3	3
1125	2	2	30	1	1	1	2	1	4	1	1.23908	-0.874647	-1.13268	-0.50382	-0.573754	2	1	1	1	2
1126	1	2	36	1	1	1	2	7	4	1	-1.18063	-0.233546	0.737483	-0.833351	-0.983427	1	1	1	1	2
1127	2	2	32	1	1	1	2	1	4	1	-0.275934	-2.26784	-0.64901	0.477497	-1.28444	2	2	1	1	3
1128	1	2	36	1	1	1	1	4	4	1	-0.363718	-1.41826	-0.47763	0.228472	1.12904	2	1	1	2	3
1129	1	2	32	1	1	1	2	3	4	1	-1.18063	-0.520785	0.130448	-0.833351	-0.641138	1	1	1	1	2
1130	2	2	29	1	1	1	2	3	2	0	-0.363718	0.930963	0.737483	0.506261	-0.394933	2	1	2	2	3
1131	1	2	39	1	1	1	1	3	4	1	-0.701216	-1.16189	0.737483	-0.50382	0.937732	2	1	1	1	2
1132	2	2	26	1	2	#NULL!	2	1	0	#NULL!	#NULL!	#NULL!	#NULL!	#NULL!	#NULL!	1	1	1	2	3
1133	1	2	37	1	1	1	3	2	4	1	1.23908	-0.489924	0.737483	-1.21563	-0.378989	1	1	1	1	1
1134	1	2	33	1	1	1	2	3	4	1	-0.789	-0.777163	0.737483	-0.068792	0.918048	1	1	1	1	3
1135	2	2	27	1	1	1	1	3	4	1	-1.18063	-0.702435	-0.524606	2.27939	-0.0203384	3	3	3	3	3
1136	2	2	28	1	2	#NULL!	2	3	0	#NULL!	#NULL!	#NULL!	#NULL!	#NULL!	#NULL!	1	1	1	2	2
1137	1	2	39	1	1	1	2	2	4	1	0.1279	-0.52482	-1.00179	-1.21563	-0.0533438	1	1	1	1	1
1138	1	2	28	1	1	2	1	2	0	#NULL!	#NULL!	#NULL!	#NULL!	#NULL!	#NULL!	2	1	1	1	2
1139	1	2	37	1	1	1	3	7	4	1	#NULL!	-1.13103	-1.00179	-0.833351	-1.32291	1	1	1	1	2
1140	1	2	32	1	1	1	2	7	4	1	-0.689014	0.116281	0.737483	0.28122	0.918048	1	1	1	2	3
1141	1	2	32	1	2	#NULL!	3	5	0	#NULL!	#NULL!	#NULL!	#NULL!	#NULL!	#NULL!	1	1	1	1	3
1142	1	2	40	1	1	1	2	1	4	1	0.280252	-1.79622	-1.25709	-0.50382	-2.26852	2	1	1	1	2
1143	1	2	39	1	2	#NULL!	2	3	0	#NULL!	#NULL!	#NULL!	#NULL!	#NULL!	#NULL!	1	1	1	2	3
1144	1	2	32	1	1	1	2	3	4	1	-1.18063	-1.09613	0.130448	-0.101059	0.861078	1	1	1	2	3
1145	1	2	29	1	1	1	2	1	4	1	-0.789	0.260801	-0.793474	-0.483339	0.248389	1	1	1	2	2
1146	1	2	29	1	1	2	2	7	0	#NULL!	#NULL!	#NULL!	#NULL!	#NULL!	#NULL!	1	1	1	1	2
1147	1	2	32	1	1	1	3	7	4	1	-0.309584	1.56803	0.129405	-0.451071	0.57147	1	1	1	1	3
1148	1	2	39	1	1	1	2	1	4	1	-0.648851	-0.489924	0.737483	-0.12154	-0.394943	2	1	1	1	3
1149	1	2	35	1	2	#NULL!	2	7	0	#NULL!	#NULL!	#NULL!	#NULL!	#NULL!	#NULL!	2	1	1	1	2
1150	2	2	28	1	1	1	2	6	4	1	-0.801202	0.466109	0.130448	0.340739	0.969245	2	2	2	2	2
1151	1	2	37	1	1	1	2	5	4	1	-0.363718	0.40352	0.737483	0.0952173	0.611015	2	2	1	1	3
1152	2	2	35	1	1	1	2	4	4	1	1.23908	0.753347	0.129405	0.176729	0.581295	1	1	2	2	3
1153	2	2	30	1	1	1	2	5	3	0	0.607316	1.24769	0.737483	0.260739	0.596352	2	1	1	1	3
1154	1	2	34	1	1	1	2	5	4	1	0.115698	-0.760989	0.737483	0.28122	1.32046	1	1	1	2	3
1155	1	2	37	1	1	1	3	7	4	1	1.23908	-1.12699	0.737483	-0.833351	0.335924	1	1	1	1	2
1156	1	2	32	1	1	2	2	5	0	#NULL!	#NULL!	#NULL!	#NULL!	#NULL!	#NULL!	1	1	1	1	2
1157	2	2	28	1	1	1	2	5	4	1	1.23908	0.753347	-1.25709	2.11437	0.65092	3	2	2	3	3
1158	2	2	31	1	1	1	2	3	4	1	1.23908	0.147142	0.482187	0.123981	0.666149	2	1	2	2	2
1159	2	2	34	1	1	1	2	4	3	0	-0.75535	1.29696	0.337724	1.89711	-0.95667	3	3	3	3	3
1160	1	2	35	1	1	1	2	4	4	1	1.23908	-0.105201	-0.393715	0.940282	0.926371	3	1	1	2	3
1161	1	2	34	1	1	1	3	7	4	1	-0.363718	0.837513	0.737483	0.960763	1.83605	2	1	1	3	3
1162	3	2	27	1	1	1	2	5	4	1	-1.18063	-0.52482	-1.65685	1.05255	-0.649276	3	2	2	2	3
1163	2	2	36	1	1	1	2	4	4	1	#NULL!	0.833478	-2.66364	1.07303	0.99356	2	2	2	3	3
1164	2	2	36	1	2	#NULL!	2	1	0	#NULL!	#NULL!	#NULL!	#NULL!	#NULL!	#NULL!	2	3	3	3	2
1165	1	2	34	1	1	1	1	2	4	1	-0.297382	-0.781198	-3.14083	-0.50382	-1.02611	2	1	1	1	2
1166	1	2	38	1	1	1	2	4	4	1	-0.297382	-0.0908271	0.737483	1.71262	-0.324948	3	2	3	2	3
1167	2	2	26	1	2	#NULL!	2	2	0	#NULL!	#NULL!	#NULL!	#NULL!	#NULL!	#NULL!	1	1	2	1	2
1168	1	2	39	1	1	1	2	5	4	1	0.759667	0.49697	0.0824285	-0.50382	-0.379886	2	1	1	1	2
1169	1	2	38	1	1	1	2	4	4	1	0.334385	-0.520785	0.737483	-0.451071	-0.965868	1	1	1	1	3
1170	1	2	35	1	1	1	2	5	4	1	-0.929149	-1.03354	0.737483	0.88854	0.953489	2	1	2	2	3
1172	2	2	27	1	1	2	2	3	0	#NULL!	#NULL!	#NULL!	#NULL!	#NULL!	#NULL!	1	1	2	2	3
1173	1	2	34	1	1	1	2	7	4	1	-0.75535	0.466109	-0.186439	0.80453	0.24404	1	1	3	3	3
1174	1	2	36	1	1	1	2	7	4	1	1.23908	0.116281	-0.47763	-0.483339	0.263724	1	1	1	2	2
1175	1	2	37	1	2	#NULL!	2	5	0	#NULL!	#NULL!	#NULL!	#NULL!	#NULL!	#NULL!	1	1	1	1	2
1176	2	2	30	1	2	#NULL!	2	4	0	#NULL!	#NULL!	#NULL!	#NULL!	#NULL!	#NULL!	1	1	1	1	3
1177	2	2	28	1	1	1	2	2	4	1	-1.18063	0.753347	-0.393715	0.88854	-0.628519	2	1	2	2	3
1178	2	2	36	1	1	1	2	1	3	0	0.268049	0.753347	0.130448	1.16633	-0.31269	2	1	3	2	3
1179	1	2	38	1	1	1	2	7	4	1	0.115698	0.231308	0.737483	0.610751	0.905987	2	1	1	2	3
1180	1	2	35	1	1	1	2	7	4	1	-2.96858	-0.317712	-0.794517	0.67027	0.401577	3	2	2	2	2
1181	1	2	39	1	1	1	2	6	4	1	-0.057247	-2.26244	0.737483	-0.50382	-0.409914	2	1	1	1	2
1182	1	2	23	1	1	1	1	1	4	1	-0.363718	-0.870612	0.737483	0.260739	1.8917	2	1	1	1	3
1183	1	2	37	1	1	1	2	2	4	1	-1.18063	0.753347	0.737483	-0.833351	0.928576	1	1	1	1	2
1184	1	2	35	1	1	1	2	2	4	1	-0.75535	0.40352	0.737483	0.88854	1.22305	2	1	2	2	3
1186	1	2	38	1	2	#NULL!	2	7	0	#NULL!	#NULL!	#NULL!	#NULL!	#NULL!	#NULL!	2	1	1	1	3
1187	1	2	34	1	1	2	2	3	0	#NULL!	#NULL!	#NULL!	#NULL!	#NULL!	#NULL!	1	1	1	1	3
1188	1	2	33	1	1	1	2	6	4	1	-0.789	0.231308	0.737483	-1.21563	0.915473	1	1	1	1	1
1189	2	2	30	1	1	1	2	1	3	0	1.23908	0.575732	0.482187	-0.483339	-0.0428271	1	1	1	2	2
1190	2	2	32	1	1	1	2	2	1	0	1.23908	1.47458	0.737483	0.558003	0.601156	3	1	1	2	3
1191	1	2	33	1	1	1	2	4	4	1	0.1279	-0.702435	0.737483	0.228472	1.14718	2	1	1	2	3
1192	1	2	37	1	1	1	3	5	4	1	-0.789	0.982033	-0.47763	-0.12154	1.53938	2	1	1	1	3
1193	1	2	26	1	2	#NULL!	2	1	0	#NULL!	#NULL!	#NULL!	#NULL!	#NULL!	#NULL!	1	1	1	1	3
1194	1	2	37	1	1	1	2	3	4	1	0.759667	-0.954778	-0.47763	-0.101059	-0.266948	1	1	1	2	3
1195	1	2	31	1	1	1	2	4	4	1	0.1279	-0.123922	-0.270354	0.28122	-0.348316	1	1	1	2	3
1196	1	2	36	1	1	1	1	2	4	1	0.1279	-0.52482	-1.65685	-0.12154	-0.649276	2	1	1	1	3
1197	2	2	28	1	1	1	2	1	2	0	-0.363718	1.53717	0.737483	-0.12154	1.24441	2	1	1	1	3
1198	1	2	33	1	1	2	2	5	0	#NULL!	#NULL!	#NULL!	#NULL!	#NULL!	#NULL!	1	1	1	1	1
1199	1	2	38	1	1	1	2	1	4	1	-1.8574	-1.80299	-1.00179	0.156249	-1.01761	2	1	2	1	3
1200	2	2	31	1	1	1	2	2	3	0	1.23908	1.04059	-0.125891	-0.50382	0.293947	2	1	1	1	2
1201	1	2	31	1	1	1	2	4	4	1	-0.789	-0.140097	0.737483	-0.12154	0.670841	2	1	1	1	3
1203	2	2	35	1	1	1	2	1	4	1	-2.48916	-0.795885	-0.794517	0.506261	-0.334002	2	1	2	2	3
1204	1	2	27	1	2	#NULL!	2	3	0	#NULL!	#NULL!	#NULL!	#NULL!	#NULL!	#NULL!	2	1	1	1	3
1205	3	2	35	1	1	1	1	1	4	1	-3.10873	-0.47555	-1.65685	0.0112074	-0.361916	1	2	2	2	2
1206	1	2	33	1	1	2	2	7	0	#NULL!	#NULL!	#NULL!	#NULL!	#NULL!	#NULL!	1	1	1	1	3
1207	2	2	36	1	1	1	2	4	3	0	0.747465	1.8539	0.482187	0.123981	1.00185	2	1	2	2	2
1208	1	2	38	1	1	1	2	4	4	1	-0.789	0.674585	0.737483	-0.833351	1.21938	1	1	1	1	2
1209	1	2	37	1	1	1	2	5	0	#NULL!	#NULL!	#NULL!	#NULL!	#NULL!	#NULL!	2	1	2	2	3
1210	1	2	30	1	1	1	2	6	3	0	-1.18063	-0.874647	0.737483	-0.483339	-0.325121	1	1	1	2	2
1211	3	2	39	1	2	#NULL!	1	3	0	#NULL!	#NULL!	#NULL!	#NULL!	#NULL!	#NULL!	1	1	1	1	1
1212	2	2	30	1	1	1	2	5	4	1	1.23908	0.466109	0.737483	0.856272	0.927074	2	1	2	3	3
1213	1	2	35	1	1	1	2	7	4	1	-0.057247	0.0536927	0.737483	-0.101059	-0.354131	1	1	1	2	3
1214	1	2	34	1	2	#NULL!	2	2	0	#NULL!	#NULL!	#NULL!	#NULL!	#NULL!	#NULL!	2	1	1	1	2
1215	2	2	30	1	1	1	2	1	4	1	-0.789	0.610628	-0.525649	-1.21563	0.591154	1	1	1	1	1
1217	2	2	34	1	1	1	2	3	3	0	1.23908	1.00973	-0.47763	-0.833351	0.977814	1	1	1	1	2
1218	1	2	35	1	1	1	2	1	4	1	-0.363718	0.49697	0.130448	-0.12154	-0.112934	2	1	1	1	3
1219	1	2	35	1	1	2	2	2	0	#NULL!	#NULL!	#NULL!	#NULL!	#NULL!	#NULL!	1	1	1	2	3
1220	2	2	28	1	1	1	2	1	3	0	0.215684	0.49697	0.737483	1.21807	0.260556	3	1	2	2	3
1221	2	2	27	1	1	1	2	2	4	1	-0.263732	0.49697	-0.270354	-1.21563	0.887659	1	1	1	1	1
1222	2	2	25	1	2	#NULL!	2	4	0	#NULL!	#NULL!	#NULL!	#NULL!	#NULL!	#NULL!	2	2	3	3	3
1223	2	2	29	1	2	#NULL!	2	4	0	#NULL!	#NULL!	#NULL!	#NULL!	#NULL!	#NULL!	1	1	1	1	2
1224	1	2	38	1	1	1	2	3	4	1	1.23908	0.0375185	0.737483	0.104506	0.00397494	1	1	3	1	3
1225	1	2	23	1	1	1	1	2	1	0	-1.18063	-0.233546	0.129405	-0.833351	-0.318227	1	1	1	1	2
1226	1	2	29	1	1	1	1	1	4	1	-1.18063	-0.347205	0.737483	-0.153808	-1.29308	2	1	1	2	2
1227	1	2	34	1	1	1	2	1	3	0	-1.18063	0.753347	0.737483	-0.833351	0.918048	1	1	1	1	2
1228	1	2	35	1	1	1	2	2	4	1	1.23908	0.0375185	0.737483	-0.833351	-0.053168	1	1	1	1	2
1229	1	2	30	1	1	1	2	6	4	1	-0.75535	-0.697032	0.737483	0.28122	0.556074	1	1	1	2	3
1230	2	2	33	1	1	1	2	1	4	1	0.1279	-0.347205	0.737483	-0.833351	-0.0207105	1	1	1	1	2
1232	1	2	36	1	1	1	1	3	4	1	-0.789	-0.874647	-1.40155	-1.21563	-0.404099	1	1	1	1	1
1233	2	2	28	1	1	1	2	2	4	1	0.607316	0.40352	-0.393715	-0.833351	-0.027371	1	1	1	1	2
1234	1	2	33	1	1	1	2	1	4	1	-0.057247	-0.874647	-1.00179	-0.101059	-0.394943	1	1	1	2	3
1235	1	2	35	1	1	1	2	4	4	1	-0.175949	-1.1526	-1.40259	-0.12154	0.584435	2	1	1	1	3
1236	2	2	30	1	1	1	1	2	1	0	-0.297382	1.39041	0.482187	0.506261	0.626368	2	1	2	2	3
1237	3	2	33	1	1	1	2	6	4	1	-1.18063	-0.52482	0.737483	1.16532	-1.56353	3	1	2	2	3
1238	2	2	33	1	1	1	2	1	4	1	-0.263732	1.31028	0.337724	-0.833351	0.590854	1	1	1	1	2
1239	1	2	38	1	1	1	2	4	4	1	1.23908	-0.603583	0.737483	0.228472	-0.374834	2	1	1	2	3
1240	1	2	36	1	1	1	3	3	4	1	1.23908	2.03151	0.737483	-0.451071	0.984371	1	1	1	1	3
1241	3	2	40	1	1	1	1	7	4	1	-0.363718	-1.16189	0.737483	-1.21563	-1.69029	1	1	1	1	1
1242	1	2	31	1	2	#NULL!	2	3	0	#NULL!	#NULL!	#NULL!	#NULL!	#NULL!	#NULL!	2	1	1	1	3
1243	1	2	37	1	1	1	2	7	4	1	-1.18063	-1.80299	0.129405	-0.50382	-0.0902746	2	1	1	1	2
1244	1	2	28	1	1	1	2	1	3	0	0.607316	-0.980236	0.129405	-0.068792	-0.245307	1	1	1	1	3
1245	2	2	28	1	2	#NULL!	2	4	0	#NULL!	#NULL!	#NULL!	#NULL!	#NULL!	#NULL!	1	1	1	1	2
1246	1	2	28	1	2	#NULL!	2	1	0	#NULL!	#NULL!	#NULL!	#NULL!	#NULL!	#NULL!	3	1	1	1	3
1247	1	2	36	1	1	1	2	7	4	1	-0.789	-0.202685	0.130448	0.88854	1.23514	2	1	2	2	3
1248	1	2	29	1	1	1	2	2	4	1	-0.929149	-0.233546	0.129405	-0.451071	0.308806	1	1	1	1	3
1249	1	2	33	1	1	2	2	6	0	#NULL!	#NULL!	#NULL!	#NULL!	#NULL!	#NULL!	1	1	1	1	2
1250	1	2	36	1	1	1	2	4	4	1	-1.18063	-1.05226	-1.40155	-0.833351	0.259566	1	1	1	1	2
1251	3	2	29	1	1	1	2	7	3	0	-0.929149	0.546239	-3.54059	-1.21563	-1.05132	1	1	1	1	1
1252	1	2	27	1	1	1	2	7	4	1	-0.309584	1.47458	0.337724	0.228472	1.17828	2	1	1	2	3
1253	2	2	26	1	1	1	2	4	4	1	0.268049	0.49697	0.737483	0.506261	0.27912	2	1	2	2	3
1254	1	2	31	1	2	#NULL!	2	3	0	#NULL!	#NULL!	#NULL!	#NULL!	#NULL!	#NULL!	2	1	1	1	2
1255	2	2	25	1	1	1	2	3	4	1	-2.15167	1.35955	0.737483	2.72118	1.67369	3	3	3	3	3
1256	1	2	29	1	1	1	1	4	4	1	0.268049	-1.12699	-1.00075	-0.833351	0.26991	1	1	1	1	2
1257	1	2	35	1	1	1	2	3	4	1	-0.363718	-1.44776	0.737483	-0.833351	-0.374186	1	1	1	1	2
1258	1	2	37	1	1	2	2	4	0	#NULL!	#NULL!	#NULL!	#NULL!	#NULL!	#NULL!	1	1	1	1	1
1259	2	2	30	1	1	1	1	3	3	0	-2.09753	-0.720844	-1.44957	0.558003	-0.158101	3	1	1	2	3
1260	1	2	34	1	2	#NULL!	1	2	0	#NULL!	#NULL!	#NULL!	#NULL!	#NULL!	#NULL!	3	1	2	2	3
1261	1	2	28	1	1	1	2	1	3	0	-0.789	-0.667539	0.129405	-0.153808	-0.322383	2	1	1	2	2
1262	1	2	34	1	1	1	3	3	4	1	-0.789	-1.38337	0.737483	-1.21563	0.900986	1	1	1	1	1
1263	1	2	36	1	1	1	2	5	4	1	-0.351515	-0.954778	0.737483	-0.50382	-1.65071	2	1	1	1	2
1264	1	2	36	1	1	2	2	1	0	#NULL!	#NULL!	#NULL!	#NULL!	#NULL!	#NULL!	1	1	1	1	3
1265	1	2	33	1	1	1	2	7	1	0	-1.18063	0.753347	0.737483	0.445229	-0.0133962	2	2	1	2	3
1266	2	2	28	1	2	#NULL!	2	3	0	#NULL!	#NULL!	#NULL!	#NULL!	#NULL!	#NULL!	2	1	1	1	3
1267	1	2	31	1	1	1	2	4	3	0	-0.297382	0.319354	-0.47763	-0.12154	0.239408	2	1	1	1	3
1268	1	2	38	1	1	1	2	4	3	0	-0.789	-1.24065	-0.47763	0.28122	-0.0474794	1	1	1	2	3
1269	1	2	34	1	1	1	1	1	4	1	-0.75535	-1.25534	-0.47763	-0.833351	0.298289	1	1	1	1	2
1270	1	2	34	1	1	1	2	7	4	1	-0.275934	0.0536927	-1.08466	-0.101059	1.79703	1	1	1	2	3
1271	2	2	38	1	1	1	2	4	4	1	-0.297382	0.482283	-0.47763	-0.12154	0.954631	2	1	1	1	3
1272	2	2	30	1	1	1	2	1	3	0	0.607316	1.31028	0.130448	2.04215	0.891467	3	2	3	2	3
1273	1	2	35	1	1	1	2	5	4	1	0.1279	0.753347	0.737483	-0.101059	-0.0217098	1	1	1	2	3
1274	1	2	35	1	1	1	2	4	4	1	-0.689014	-0.874647	-0.47763	-0.833351	-0.971169	1	1	1	1	2
1275	1	2	39	1	1	1	2	1	4	1	0.759667	-0.702435	0.737483	-0.174288	-0.649276	3	1	1	1	2
1276	2	2	30	1	1	1	2	6	3	0	1.23908	1.31028	-0.47763	1.23855	0.928586	2	1	2	3	3
1277	2	2	29	1	2	#NULL!	2	3	0	#NULL!	#NULL!	#NULL!	#NULL!	#NULL!	#NULL!	2	1	1	1	2
1278	1	2	35	1	1	1	2	2	4	1	1.23908	-0.874647	-2.05661	-0.451071	-0.363657	1	1	1	1	3
1279	1	2	26	1	1	1	2	2	4	1	0.215684	-0.411161	-2.21691	-0.12154	-0.00185884	2	1	1	1	3
1280	3	2	40	1	1	1	2	7	4	1	0.759667	0.753347	0.737483	-0.153808	0.637123	2	1	1	2	2
1281	2	2	35	1	1	1	2	2	4	1	0.747465	0.930963	0.737483	1.05255	0.892487	3	2	2	2	3
1282	2	2	30	1	1	1	2	3	4	1	-0.297382	0.947137	-1.60883	-0.173282	1.25946	1	1	2	1	3
1283	1	2	31	1	2	#NULL!	2	3	0	#NULL!	#NULL!	#NULL!	#NULL!	#NULL!	#NULL!	1	1	1	1	2
1284	2	2	32	1	1	1	2	2	4	1	0.422169	1.31028	0.482187	0.610751	1.07408	2	1	1	2	3
1286	1	2	36	1	1	1	3	7	4	1	0.607316	2.03151	0.21332	0.0629497	2.50058	2	2	1	2	2
1287	2	2	33	1	1	1	2	3	4	1	-0.363718	0.92556	-0.270354	-0.483339	0.514612	1	1	1	2	2
1288	2	2	26	1	2	#NULL!	2	1	0	#NULL!	#NULL!	#NULL!	#NULL!	#NULL!	#NULL!	1	1	1	2	2
1289	2	2	38	1	1	1	2	2	0	#NULL!	0.607316	1.47458	-0.269311	-0.555562	1.65282	1	1	2	1	2
1290	1	2	36	1	1	1	2	7	4	1	-0.983282	-1.16189	0.737483	-0.833351	-0.057799	1	1	1	1	2
1291	2	2	29	1	1	1	2	7	3	0	1.23908	1.31028	-0.47763	0.960763	0.902828	2	1	1	3	3
1292	1	2	37	1	1	1	2	6	4	1	-0.263732	-1.16592	0.737483	-0.12154	0.214681	2	1	1	1	3
1293	1	2	39	1	1	1	2	7	4	1	-0.503867	0.0321156	-1.40155	-0.833351	0.204082	1	1	1	1	2
1294	2	2	27	1	2	#NULL!	2	3	0	#NULL!	#NULL!	#NULL!	#NULL!	#NULL!	#NULL!	1	1	1	1	2
1295	2	2	25	1	2	#NULL!	2	2	0	#NULL!	#NULL!	#NULL!	#NULL!	#NULL!	#NULL!	1	1	1	2	2
1296	1	2	29	1	1	1	2	2	4	1	-1.4871	0.372659	0.737483	-0.50382	-0.149507	2	1	1	1	2
1297	1	2	33	1	2	#NULL!	2	7	0	#NULL!	#NULL!	#NULL!	#NULL!	#NULL!	#NULL!	2	2	1	1	3
1298	2	2	30	1	1	1	3	4	2	0	0.1279	0.753347	0.737483	0.578484	0.222232	2	1	1	3	3
1299	2	2	37	1	1	1	2	2	4	1	1.23908	0.753347	0.737483	-0.833351	0.968172	1	1	1	1	2
1300	1	2	36	1	1	1	2	5	4	1	-0.929149	-0.233546	0.737483	-0.12154	0.294822	2	1	1	1	3
1302	2	2	30	1	1	1	2	2	0	#NULL!	-0.689014	1.29696	0.737483	-0.555562	0.94326	1	1	2	1	2
1303	2	2	30	1	1	1	2	2	3	0	0.607316	-0.174993	0.737483	-0.101059	-0.322858	1	1	1	2	3
1304	1	2	35	1	1	1	3	7	1	0	0.115698	1.68169	0.737483	0.28122	1.8668	1	1	1	2	3
1305	1	2	29	1	1	1	2	2	0	#NULL!	-0.75535	-0.489924	0.737483	-0.483339	0.615839	1	1	1	2	2
1306	1	2	32	1	2	#NULL!	3	6	0	#NULL!	#NULL!	#NULL!	#NULL!	#NULL!	#NULL!	2	1	2	2	3
1309	2	2	28	1	1	1	2	5	4	1	1.23908	0.753347	0.737483	1.40256	0.988929	3	2	2	3	3
1310	1	2	37	1	1	1	2	7	4	1	#NULL!	-0.0653689	0.737483	0.28122	0.947961	1	1	1	2	3
1311	1	2	36	1	1	1	2	2	4	1	-0.275934	0.466109	0.337724	0.960763	0.263055	2	1	1	3	3
1312	2	2	26	1	2	#NULL!	2	1	0	#NULL!	#NULL!	#NULL!	#NULL!	#NULL!	#NULL!	2	1	1	1	2
1313	2	2	24	1	1	2	2	1	0	#NULL!	#NULL!	#NULL!	#NULL!	#NULL!	#NULL!	1	1	1	2	3
1314	1	2	36	1	1	1	2	2	3	0	-1.18063	-0.268442	-1.65685	1.07303	0.0492743	2	2	2	3	3
1315	1	2	33	1	1	2	3	7	0	#NULL!	#NULL!	#NULL!	#NULL!	#NULL!	#NULL!	1	1	1	1	3
1316	2	2	30	1	2	#NULL!	2	1	0	#NULL!	#NULL!	#NULL!	#NULL!	#NULL!	#NULL!	2	2	2	2	2
1317	2	2	25	1	2	#NULL!	2	2	0	#NULL!	#NULL!	#NULL!	#NULL!	#NULL!	#NULL!	2	1	1	2	2
1318	1	2	34	1	1	2	2	7	0	#NULL!	#NULL!	#NULL!	#NULL!	#NULL!	#NULL!	1	1	1	1	3
1319	2	2	30	1	1	1	2	2	3	0	-0.309584	0.289861	-0.393715	-0.173282	-0.0279676	1	1	2	1	3
1320	1	2	35	1	1	1	2	5	4	1	0.355832	-1.03758	-1.60987	1.07303	-1.00102	2	2	2	3	3
1321	2	2	29	1	1	1	2	7	3	0	1.23908	1.68169	0.482187	0.526741	1.53555	1	1	2	3	3
1322	3	2	35	1	1	1	1	2	4	1	0.759667	-2.66694	0.129405	-0.451071	-0.760899	1	1	1	1	3
1323	2	2	25	1	1	1	2	2	4	1	0.747465	0.788243	-0.125891	2.13485	1.55513	3	2	2	3	3
1324	2	2	31	1	1	1	2	1	4	1	0.607316	0.685356	0.737483	1.12578	0.246823	1	2	2	3	3
1325	3	2	38	1	1	1	1	1	4	1	-1.18063	-1.01917	-1.04981	-0.833351	-0.710959	1	1	1	1	2
1326	1	2	37	1	1	1	3	4	4	1	-0.363718	-0.140097	0.737483	-0.101059	0.621543	1	1	1	2	3
1328	3	2	30	1	1	1	3	4	0	#NULL!	-0.75535	-0.52482	-3.39612	-0.833351	-0.649276	1	1	1	1	2
1329	1	2	27	1	2	#NULL!	2	7	0	#NULL!	#NULL!	#NULL!	#NULL!	#NULL!	#NULL!	2	1	1	1	3
1330	1	2	32	1	1	1	2	4	4	1	-0.801202	0.116281	0.737483	0.260739	-0.946784	2	1	1	1	3
1331	3	2	36	1	2	#NULL!	2	4	0	#NULL!	#NULL!	#NULL!	#NULL!	#NULL!	#NULL!	2	1	1	2	2
1332	3	2	29	1	1	1	2	2	4	1	-0.75535	-0.984271	0.737483	-0.886099	-0.721279	2	1	1	1	1
1333	3	2	36	1	1	2	1	5	0	#NULL!	#NULL!	#NULL!	#NULL!	#NULL!	#NULL!	1	1	1	1	1
1334	3	2	34	1	1	1	2	7	4	1	-0.503867	-0.140097	0.737483	-0.833351	-1.3297	1	1	1	1	2
1335	3	2	31	1	1	2	2	7	0	#NULL!	#NULL!	#NULL!	#NULL!	#NULL!	#NULL!	1	1	1	1	1
1336	3	2	39	1	2	#NULL!	2	7	0	#NULL!	#NULL!	#NULL!	#NULL!	#NULL!	#NULL!	1	1	1	1	3
1337	3	2	38	1	1	1	2	7	4	1	0.607316	-1.79758	-1.40155	-1.21563	-0.344621	1	1	1	1	1
1338	2	2	34	1	1	1	2	4	4	1	-0.309584	0.466109	-2.00859	1.18681	0.595506	1	1	3	3	3
1339	2	2	28	1	1	1	2	7	4	1	1.23908	2.03151	-1.13268	1.43483	1.55561	3	2	2	2	3
1340	3	2	32	1	1	1	1	3	4	1	1.23908	-3.08115	-4.05118	1.89711	-2.94162	3	3	3	3	3
1341	3	2	37	1	2	#NULL!	2	7	0	#NULL!	#NULL!	#NULL!	#NULL!	#NULL!	#NULL!	2	1	2	1	2
1342	3	2	34	1	2	#NULL!	2	7	0	#NULL!	#NULL!	#NULL!	#NULL!	#NULL!	#NULL!	2	1	1	2	2
1343	3	2	36	1	2	#NULL!	1	4	0	#NULL!	#NULL!	#NULL!	#NULL!	#NULL!	#NULL!	1	1	1	1	1
1344	2	2	25	1	2	#NULL!	2	2	0	#NULL!	#NULL!	#NULL!	#NULL!	#NULL!	#NULL!	2	1	1	1	2
1345	1	2	30	1	2	#NULL!	1	3	0	#NULL!	#NULL!	#NULL!	#NULL!	#NULL!	#NULL!	2	1	1	2	3
1346	2	2	31	1	1	1	2	2	1	0	-1.6386	-0.608986	-2.00963	0.59027	0.315209	3	1	1	1	3
1347	2	2	29	1	1	1	2	7	4	1	0.607316	0.40352	-0.47763	-0.12154	-0.0476521	2	1	1	1	3
1348	3	2	32	1	2	#NULL!	3	7	0	#NULL!	#NULL!	#NULL!	#NULL!	#NULL!	#NULL!	1	1	1	1	1
1349	3	2	37	1	1	1	1	6	4	1	-0.363718	0.0187966	-2.74107	-1.21563	-2.99314	1	1	1	1	1
1350	3	2	36	1	1	1	2	4	4	1	-0.297382	-0.874647	0.737483	-1.21563	-1.71	1	1	1	1	1
1351	2	2	25	1	2	#NULL!	2	2	0	#NULL!	#NULL!	#NULL!	#NULL!	#NULL!	#NULL!	2	1	1	1	2
1352	3	2	32	1	1	1	2	7	4	1	-0.995485	1.24769	0.737483	0.940282	-1.05632	3	1	1	2	3
1353	3	2	29	1	1	1	1	2	3	0	-1.32078	-1.76809	-0.270354	-0.451071	-0.756535	1	1	1	1	3
1354	2	2	34	1	2	#NULL!	2	2	0	#NULL!	#NULL!	#NULL!	#NULL!	#NULL!	#NULL!	2	1	2	3	3
1355	3	2	38	1	2	#NULL!	2	7	0	#NULL!	#NULL!	#NULL!	#NULL!	#NULL!	#NULL!	2	1	2	1	3
1356	3	2	25	1	2	#NULL!	2	4	0	#NULL!	#NULL!	#NULL!	#NULL!	#NULL!	#NULL!	1	1	1	1	3
1357	1	2	37	1	1	1	2	7	4	1	0.115698	0.753347	0.737483	1.43483	1.24529	3	2	2	2	3
1358	3	2	31	1	1	1	2	4	0	#NULL!	-1.35443	-0.296135	-2.21691	-1.21563	-0.42823	1	1	1	1	1
1359	3	2	37	1	1	1	2	7	4	1	0.1279	-0.697032	0.337724	-1.21563	-0.981398	1	1	1	1	1
1360	1	2	24	1	2	#NULL!	1	6	0	#NULL!	#NULL!	#NULL!	#NULL!	#NULL!	#NULL!	2	1	1	1	3
1361	2	2	37	1	1	1	2	3	4	1	-1.18063	0.147142	-1.13268	1.05255	0.610839	3	2	2	2	3
1362	3	2	37	1	1	1	1	5	4	1	-1.98534	-0.52482	0.737483	-0.50382	-0.602104	2	1	1	1	2
1363	3	2	30	1	1	1	1	3	4	1	-0.789	-1.80299	0.737483	-1.21563	-0.751019	1	1	1	1	1
1364	2	2	31	1	2	#NULL!	2	2	0	#NULL!	#NULL!	#NULL!	#NULL!	#NULL!	#NULL!	1	1	1	1	1
1365	1	2	34	1	1	1	2	2	4	1	1.23908	-0.411161	-1.00179	-0.50382	-1.29337	2	1	1	1	2
1366	1	2	38	1	1	1	2	3	4	1	-1.18063	-0.140097	0.737483	0.228472	0.575758	2	1	1	2	3
1367	3	2	33	1	1	1	2	4	0	#NULL!	1.23908	0.0536927	0.737483	-1.21563	-0.66565	1	1	1	1	1
1368	1	2	36	1	1	1	2	3	4	1	0.334385	-0.268442	0.737483	-1.21563	-0.649276	1	1	1	1	1
1369	3	2	40	1	2	#NULL!	1	3	0	#NULL!	#NULL!	#NULL!	#NULL!	#NULL!	#NULL!	1	1	1	1	2
1370	3	2	36	1	1	1	1	4	4	1	-0.024451	-0.0653689	0.737483	-0.12154	-1.00649	2	1	1	1	3
1371	3	2	30	1	1	2	2	7	0	#NULL!	#NULL!	#NULL!	#NULL!	#NULL!	#NULL!	2	1	1	1	2
1372	3	2	36	1	2	#NULL!	2	5	0	#NULL!	#NULL!	#NULL!	#NULL!	#NULL!	#NULL!	1	1	1	1	1
1373	3	2	36	1	1	1	1	7	3	0	-1.18063	-2.6163	-0.186439	-0.833351	-1.36995	1	1	1	1	2
1374	2	2	34	1	1	1	1	2	4	1	-0.363718	0.638321	-1.00179	-0.833351	-0.107573	1	1	1	1	2
1375	1	2	29	1	2	#NULL!	2	6	0	#NULL!	#NULL!	#NULL!	#NULL!	#NULL!	#NULL!	2	1	1	2	3
1376	1	2	34	1	2	#NULL!	2	1	0	#NULL!	#NULL!	#NULL!	#NULL!	#NULL!	#NULL!	2	1	1	1	3
1377	3	2	34	1	1	1	2	3	3	0	1.23908	-0.52482	0.737483	-0.833351	-0.649276	1	1	1	1	2
1378	2	2	36	1	1	1	2	1	4	1	0.747465	-0.317712	0.337724	-0.451071	-0.644945	1	1	1	1	3
1379	3	2	40	1	2	#NULL!	1	7	0	#NULL!	#NULL!	#NULL!	#NULL!	#NULL!	#NULL!	1	1	1	1	1
1380	3	2	31	1	1	1	2	4	3	0	-0.929149	-1.94571	0.737483	-0.50382	-2.03516	2	1	1	1	2
1381	3	2	31	1	1	1	2	5	4	1	1.23908	-2.05533	-2.74107	-0.833351	-1.4308	1	1	1	1	2
1382	3	2	39	1	1	1	2	6	4	1	0.1279	0.40352	0.737483	-1.21563	-0.756607	1	1	1	1	1
1383	1	2	35	1	2	#NULL!	2	2	0	#NULL!	#NULL!	#NULL!	#NULL!	#NULL!	#NULL!	1	1	1	1	1
1384	2	2	26	1	2	#NULL!	2	2	0	#NULL!	#NULL!	#NULL!	#NULL!	#NULL!	#NULL!	2	1	1	2	2
1385	3	2	38	1	1	1	2	4	3	0	-1.38712	-1.67464	-0.670113	-1.21563	-0.700752	1	1	1	1	1
1386	3	2	40	1	2	#NULL!	2	6	0	#NULL!	#NULL!	#NULL!	#NULL!	#NULL!	#NULL!	1	1	1	1	3
1387	2	2	34	1	2	#NULL!	2	2	0	#NULL!	#NULL!	#NULL!	#NULL!	#NULL!	#NULL!	3	1	2	2	3
1388	1	2	37	1	1	1	2	3	4	1	-0.363718	-0.0304729	0.737483	-0.833351	-0.672239	1	1	1	1	2
1389	2	2	32	1	2	#NULL!	2	4	0	#NULL!	#NULL!	#NULL!	#NULL!	#NULL!	#NULL!	1	1	1	1	3
1390	3	2	37	1	1	1	2	4	4	1	0.1279	-0.874647	-3.14083	-0.886099	-0.701079	2	1	1	1	1
1391	3	2	32	1	1	2	1	3	0	#NULL!	#NULL!	#NULL!	#NULL!	#NULL!	#NULL!	1	1	1	1	2
1392	1	2	32	1	1	1	2	7	3	0	-1.8124	0.260801	0.737483	0.835792	0.621067	3	1	2	2	3
1393	3	2	36	1	1	1	2	7	3	0	0.1279	-0.874647	0.737483	-1.21563	-0.390775	1	1	1	1	1
1394	3	2	32	1	2	#NULL!	2	5	0	#NULL!	#NULL!	#NULL!	#NULL!	#NULL!	#NULL!	3	1	1	2	3
1395	1	2	31	1	1	1	2	2	4	1	-0.363718	-0.958813	0.737483	-0.833351	0.27948	1	1	1	1	2
1396	3	2	29	1	1	1	2	3	1	0	0.1279	-0.636678	-1.27819	-0.068792	-0.784143	1	1	1	1	3
1397	3	2	40	1	1	2	1	6	0	#NULL!	#NULL!	#NULL!	#NULL!	#NULL!	#NULL!	1	1	1	1	1
1398	2	2	26	1	2	#NULL!	2	2	0	#NULL!	#NULL!	#NULL!	#NULL!	#NULL!	#NULL!	2	1	1	1	2
1399	2	2	37	1	2	#NULL!	2	3	0	#NULL!	#NULL!	#NULL!	#NULL!	#NULL!	#NULL!	2	1	2	1	2
1400	3	2	35	1	1	2	1	6	0	#NULL!	#NULL!	#NULL!	#NULL!	#NULL!	#NULL!	2	1	1	1	3
1401	3	2	26	1	2	#NULL!	2	7	0	#NULL!	#NULL!	#NULL!	#NULL!	#NULL!	#NULL!	2	1	1	1	3
1402	2	2	38	1	2	#NULL!	2	4	0	#NULL!	#NULL!	#NULL!	#NULL!	#NULL!	#NULL!	2	1	1	1	2
1403	3	2	32	1	1	1	1	3	4	1	-1.18063	-1.59048	0.737483	-0.50382	-2.05817	2	1	1	1	2
1404	1	2	33	1	1	1	2	3	4	1	-0.309584	-1.59048	0.130448	-0.833351	-0.97514	1	1	1	1	2
1405	2	2	29	1	1	1	2	1	4	1	-0.297382	0.372659	0.129405	1.16633	-0.0325986	2	1	3	2	3
1406	2	2	35	1	1	1	2	6	3	0	1.23908	0.632205	0.737483	1.16482	1.0111	3	3	3	2	2
1407	3	2	33	1	1	2	1	6	0	#NULL!	#NULL!	#NULL!	#NULL!	#NULL!	#NULL!	2	1	1	2	2
1408	2	2	28	1	1	1	2	1	3	0	-0.503867	0.116281	0.0824285	0.610751	-1.00847	2	1	1	2	3
1409	2	2	34	1	2	#NULL!	2	3	0	#NULL!	#NULL!	#NULL!	#NULL!	#NULL!	#NULL!	2	1	3	2	3
1410	3	2	35	1	1	1	2	7	4	1	0.1279	0.40352	0.737483	-1.21563	-0.0327713	1	1	1	1	1
1411	3	2	38	1	2	#NULL!	2	3	0	#NULL!	#NULL!	#NULL!	#NULL!	#NULL!	#NULL!	1	1	1	1	1
1412	2	2	25	1	2	#NULL!	2	2	0	#NULL!	#NULL!	#NULL!	#NULL!	#NULL!	#NULL!	2	1	1	2	2
1413	2	2	39	1	2	#NULL!	2	3	0	#NULL!	#NULL!	#NULL!	#NULL!	#NULL!	#NULL!	1	1	2	1	2
1414	3	2	36	1	2	#NULL!	2	2	0	#NULL!	#NULL!	#NULL!	#NULL!	#NULL!	#NULL!	1	1	1	1	1
1415	1	2	36	1	1	1	2	2	4	1	0.607316	2.03151	0.737483	-0.833351	0.948788	1	1	1	1	2
1416	2	2	37	1	2	#NULL!	2	2	0	#NULL!	#NULL!	#NULL!	#NULL!	#NULL!	#NULL!	1	1	1	1	2
1417	3	2	32	1	1	2	1	7	0	#NULL!	#NULL!	#NULL!	#NULL!	#NULL!	#NULL!	1	1	1	1	1
1418	3	2	33	1	1	2	1	7	0	#NULL!	#NULL!	#NULL!	#NULL!	#NULL!	#NULL!	1	1	1	1	1
1419	1	2	38	1	1	1	2	2	4	1	-0.75535	-0.140097	0.737483	-0.451071	-0.0576962	1	1	1	1	3
1420	3	2	35	1	1	1	2	7	4	1	0.1279	-0.0559311	0.737483	-0.451071	0.929103	1	1	1	1	3
1421	3	2	38	1	1	1	2	5	3	0	-0.75535	-0.843786	-0.393715	-0.833351	-1.68043	1	1	1	1	2
1422	1	2	37	1	1	1	3	3	4	1	-1.18063	-0.843786	0.737483	0.228472	-0.961456	2	1	1	2	3
1423	3	2	29	1	1	1	2	5	0	#NULL!	0.759667	0.289861	-1.00179	-0.50382	0.106856	2	1	1	1	2
1424	1	2	35	1	1	2	2	3	0	#NULL!	#NULL!	#NULL!	#NULL!	#NULL!	#NULL!	1	1	1	2	3
1425	3	2	28	1	1	2	2	7	0	#NULL!	#NULL!	#NULL!	#NULL!	#NULL!	#NULL!	1	1	1	1	1
1426	3	2	35	1	1	1	1	2	4	1	0.115698	-0.229511	0.129405	1.96984	-1.33314	3	1	1	3	3
1427	1	2	40	1	1	1	2	7	4	1	-0.449733	0.753347	-0.478673	1.13656	0.508602	3	2	1	1	3
1428	3	2	27	1	1	1	1	7	3	0	1.23908	-1.41826	-1.00179	0.260739	-0.734418	2	1	1	1	3
1429	3	2	39	1	1	1	2	2	4	1	-0.024451	-0.843786	-0.47763	-0.833351	-0.281651	1	1	1	1	2
1430	3	2	40	1	1	2	3	7	0	#NULL!	#NULL!	#NULL!	#NULL!	#NULL!	#NULL!	1	1	1	1	3
1431	1	2	35	1	2	#NULL!	2	4	0	#NULL!	#NULL!	#NULL!	#NULL!	#NULL!	#NULL!	3	1	1	2	3
1432	3	2	35	1	1	1	2	7	4	1	0.607316	0.209731	0.737483	-1.21563	-0.107594	1	1	1	1	1
1433	3	2	37	1	1	1	2	6	4	1	-1.32078	-0.140097	0.737483	-0.833351	-0.649276	1	1	1	1	2
1434	3	2	28	1	1	1	2	6	2	0	-0.75535	-0.87198	-3.04438	-1.21563	-0.921002	1	1	1	1	1
1435	3	2	30	1	1	1	1	4	4	1	0.759667	-0.520785	-2.38933	-0.833351	-1.31342	1	1	1	1	2
1436	2	2	27	1	2	#NULL!	2	1	0	#NULL!	#NULL!	#NULL!	#NULL!	#NULL!	#NULL!	2	1	1	2	2
1437	3	2	29	1	1	1	1	4	4	1	1.23908	-0.520785	0.737483	-0.068792	0.564697	1	1	1	1	3
1438	3	2	32	1	1	1	2	1	4	1	-1.18063	-0.52482	0.737483	-1.21563	-3.30057	1	1	1	1	1
1439	2	2	27	1	2	#NULL!	2	2	0	#NULL!	#NULL!	#NULL!	#NULL!	#NULL!	#NULL!	2	1	1	2	2
1440	2	2	37	1	2	#NULL!	2	2	0	#NULL!	#NULL!	#NULL!	#NULL!	#NULL!	#NULL!	1	1	1	2	2
1441	2	2	39	1	2	#NULL!	1	3	0	#NULL!	#NULL!	#NULL!	#NULL!	#NULL!	#NULL!	1	1	1	1	2
1442	2	2	30	1	1	1	1	1	4	1	0.607316	-0.208088	0.129405	0.506261	0.250049	2	1	2	2	3
1443	3	2	37	2	1	1	3	1	4	1	1.23908	-0.347205	0.737483	-1.21563	-0.991566	1	1	1	1	1
1444	2	2	35	1	1	1	2	7	4	1	-0.582515	1.77514	0.737483	-0.287062	1.67369	2	2	1	1	2
1445	3	2	35	1	1	1	1	5	4	1	0.334385	-0.52482	0.737483	-0.50382	-1.05169	2	1	1	1	2
1446	3	2	35	1	1	1	1	2	3	0	0.759667	-1.62537	0.130448	-1.21563	-2.02136	1	1	1	1	1
1447	3	2	37	1	2	#NULL!	2	3	0	#NULL!	#NULL!	#NULL!	#NULL!	#NULL!	#NULL!	2	1	1	1	3
1448	1	2	39	1	1	1	3	2	4	1	1.23908	1.68169	0.129405	1.94986	0.835826	2	3	3	3	3
1449	3	2	33	1	1	1	2	7	4	1	-0.995485	-1.05226	0.737483	-0.833351	-0.649276	1	1	1	1	2
1450	3	2	26	1	1	1	2	3	4	1	1.23908	-0.19865	0.737483	-0.50382	-0.0279463	2	1	1	1	2
1451	2	2	39	1	2	#NULL!	1	3	0	#NULL!	#NULL!	#NULL!	#NULL!	#NULL!	#NULL!	1	1	1	1	2
1452	1	2	34	1	1	1	2	4	4	1	-0.941351	0.40352	-2.26388	-1.21563	0.303805	1	1	1	1	1
1453	3	2	38	1	1	1	2	2	3	0	0.1279	-1.59048	0.737483	-1.21563	-1.34337	1	1	1	1	1
1454	1	2	34	1	2	#NULL!	2	7	0	#NULL!	#NULL!	#NULL!	#NULL!	#NULL!	#NULL!	1	1	1	1	3
1455	2	2	34	1	1	2	2	2	0	#NULL!	#NULL!	#NULL!	#NULL!	#NULL!	#NULL!	3	2	2	3	3
1456	2	2	32	1	1	1	2	4	3	0	0.1279	-0.200451	-0.779902	1.99041	1.28022	3	2	3	2	3
1457	3	2	30	1	2	#NULL!	3	7	0	#NULL!	#NULL!	#NULL!	#NULL!	#NULL!	#NULL!	1	1	1	1	2
1458	3	2	35	1	1	1	2	5	4	1	0.1279	-1.48085	0.129405	0.228472	-1.34837	2	1	1	2	3
1459	2	2	28	1	2	#NULL!	2	2	0	#NULL!	#NULL!	#NULL!	#NULL!	#NULL!	#NULL!	2	1	1	1	2
1460	3	2	33	1	1	1	2	2	3	0	-1.18063	0.867006	0.737483	0.228472	-0.0377722	2	1	1	2	3
1461	3	2	31	1	1	1	2	3	4	1	-1.18063	-0.52482	0.737483	-1.21563	-0.649276	1	1	1	1	1
1462	2	2	26	1	2	#NULL!	2	3	0	#NULL!	#NULL!	#NULL!	#NULL!	#NULL!	#NULL!	2	1	1	2	3
1463	3	2	35	1	1	1	2	6	4	1	0.1279	-0.874647	0.737483	-0.833351	-1.27236	1	1	1	1	2
1464	2	2	37	1	2	#NULL!	2	2	0	#NULL!	#NULL!	#NULL!	#NULL!	#NULL!	#NULL!	1	1	1	1	2
1465	3	2	33	1	2	#NULL!	2	7	0	#NULL!	#NULL!	#NULL!	#NULL!	#NULL!	#NULL!	1	1	1	1	1
1466	1	2	31	1	1	1	1	2	4	1	-3.60035	-0.52482	-0.47763	0.919802	-1.00573	3	1	1	1	3
1467	3	2	27	1	1	1	1	7	4	1	0.607316	-0.475118	0.129405	0.558003	0.229898	3	1	1	2	3
1468	1	2	39	1	1	1	1	2	4	1	-0.789	0.31007	0.737483	-0.833351	2.60562	1	1	1	1	2
1469	1	2	36	1	1	1	2	5	3	0	-1.00769	-0.061334	-2.66364	3.17569	0.0796845	3	3	3	3	3
1470	2	2	28	1	2	#NULL!	2	2	0	#NULL!	#NULL!	#NULL!	#NULL!	#NULL!	#NULL!	2	1	1	1	2
1471	3	2	37	1	1	1	2	6	3	0	-1.33475	-0.493959	-0.793474	-1.21563	-0.677064	1	1	1	1	1
1472	2	2	38	1	2	#NULL!	1	3	0	#NULL!	#NULL!	#NULL!	#NULL!	#NULL!	#NULL!	3	1	2	3	3
1473	3	2	35	1	1	1	1	3	4	1	-0.297382	-1.13103	0.737483	-0.833351	-1.33849	1	1	1	1	2
1474	3	2	35	1	2	#NULL!	1	7	0	#NULL!	#NULL!	#NULL!	#NULL!	#NULL!	#NULL!	1	1	1	1	2
1475	3	2	35	1	1	1	1	5	4	1	-0.503867	-1.22447	0.737483	-1.21563	-0.0220796	1	1	1	1	1
1476	2	2	26	1	2	#NULL!	2	2	0	#NULL!	#NULL!	#NULL!	#NULL!	#NULL!	#NULL!	2	1	1	1	2
1477	3	2	37	1	1	1	2	5	4	1	-0.024451	-0.396474	0.737483	-0.153808	-0.471773	2	1	1	2	2
1478	3	2	39	1	2	#NULL!	1	3	0	#NULL!	#NULL!	#NULL!	#NULL!	#NULL!	#NULL!	1	1	1	1	1
1479	2	2	35	1	1	1	2	3	4	1	0.115698	0.92556	-0.793474	-0.833351	-0.429487	1	1	1	1	2
1480	3	2	30	1	1	1	1	4	4	1	-0.263732	-1.16189	0.737483	-0.833351	-1.00092	1	1	1	1	2
1481	2	2	38	1	2	#NULL!	1	3	0	#NULL!	#NULL!	#NULL!	#NULL!	#NULL!	#NULL!	2	1	2	3	3
1482	3	2	38	1	1	1	2	7	4	1	-0.689014	-0.52482	0.737483	-0.451071	-0.649276	1	1	1	1	3
1483	3	2	27	1	1	1	1	7	3	0	1.23908	0.753347	0.129405	-0.886099	-1.02148	2	1	1	1	1
1484	3	2	33	1	1	1	2	7	4	1	-0.789	0.116281	0.737483	-0.833351	0.335924	1	1	1	1	2
1485	3	2	28	1	1	1	1	5	4	1	0.368035	-2.79392	0.129405	-0.833351	-1.73539	1	1	1	1	2
1487	2	2	38	1	2	#NULL!	1	3	0	#NULL!	#NULL!	#NULL!	#NULL!	#NULL!	#NULL!	3	2	3	3	3
1488	2	2	35	1	1	1	1	3	4	1	0.115698	0.288493	-0.877389	-0.833351	-0.429487	1	1	1	1	2
1489	3	2	40	1	1	1	3	7	4	1	-0.363718	-0.874647	0.737483	-0.833351	-1.71036	1	1	1	1	2
1490	1	2	30	1	1	1	2	1	4	1	0.268049	-0.874647	-2.26388	-0.12154	-0.991578	2	1	1	1	3
1491	3	2	33	1	1	1	1	3	4	1	-3.10873	-1.27554	-1.65685	-1.21563	-3.92569	1	1	1	1	1
1492	2	2	38	1	2	#NULL!	1	3	0	#NULL!	#NULL!	#NULL!	#NULL!	#NULL!	#NULL!	3	1	2	3	3
1493	3	2	37	1	2	#NULL!	3	5	0	#NULL!	#NULL!	#NULL!	#NULL!	#NULL!	#NULL!	1	1	1	1	1
1494	3	2	40	1	1	1	2	7	3	0	0.607316	-0.059966	0.737483	-0.451071	-1.32869	1	1	1	1	3
1495	1	2	39	1	1	1	2	6	4	1	-0.363718	0.40352	-0.393715	-0.50382	-0.0334834	2	1	1	1	2
1496	3	2	32	1	2	#NULL!	1	2	0	#NULL!	#NULL!	#NULL!	#NULL!	#NULL!	#NULL!	1	1	1	1	1
1497	3	2	32	1	1	1	3	7	3	0	-1.42077	0.289861	0.737483	-0.833351	0.17888	1	1	1	1	2
1498	3	2	31	1	1	2	1	2	0	#NULL!	#NULL!	#NULL!	#NULL!	#NULL!	#NULL!	3	1	1	1	3
1499	2	2	35	1	1	1	2	4	4	1	0.115698	0.398117	-1.40155	-0.833351	-0.429487	1	1	1	1	2
1500	3	2	38	1	1	1	2	5	3	0	0.215684	-1.48085	-3.79588	-0.833351	-2.04242	1	1	1	1	2
1501	3	2	26	1	1	1	2	3	4	1	-0.841365	-0.874647	0.737483	-0.833351	-1.14794	1	1	1	1	2
1502	2	2	38	1	2	#NULL!	2	3	0	#NULL!	#NULL!	#NULL!	#NULL!	#NULL!	#NULL!	1	1	1	1	2
1503	3	2	39	1	2	#NULL!	1	6	0	#NULL!	#NULL!	#NULL!	#NULL!	#NULL!	#NULL!	1	1	1	1	1
1504	3	2	39	1	1	1	2	4	4	1	0.759667	-1.76809	0.737483	-1.21563	-0.102593	1	1	1	1	1
1505	3	2	27	1	2	#NULL!	2	7	0	#NULL!	#NULL!	#NULL!	#NULL!	#NULL!	#NULL!	1	1	1	1	1
1506	3	2	36	1	1	1	1	4	4	1	1.23908	-0.409793	0.129405	-0.833351	-0.956486	1	1	1	1	2
1507	2	2	34	1	1	1	1	1	4	1	0.215684	0.416839	-0.524606	-1.21563	0.57147	1	1	1	1	1
1508	3	2	28	1	2	#NULL!	1	3	0	#NULL!	#NULL!	#NULL!	#NULL!	#NULL!	#NULL!	3	1	3	3	3
1509	1	2	36	1	1	1	2	3	4	1	-0.309584	-0.692997	0.737483	-0.101059	1.17345	1	1	1	2	3
1510	3	2	38	1	1	2	2	4	0	#NULL!	#NULL!	#NULL!	#NULL!	#NULL!	#NULL!	1	1	1	1	3
1511	3	2	35	1	1	1	2	7	4	1	1.23908	0.753347	0.737483	-0.068792	-0.979411	1	1	1	1	3
1512	2	2	34	1	1	1	2	4	4	1	0.115698	0.747945	-0.269311	-0.833351	-0.0977138	1	1	1	1	2
1513	3	2	33	1	2	#NULL!	2	7	0	#NULL!	#NULL!	#NULL!	#NULL!	#NULL!	#NULL!	1	1	1	1	2
1514	1	2	37	1	1	1	2	7	4	1	-2.69565	-0.52482	-1.69274	-0.451071	-1.29306	1	1	1	1	3
1515	2	2	36	1	1	1	1	1	4	1	-0.75535	0.610628	-0.924365	-1.21563	1.25619	1	1	1	1	1
1516	2	2	34	1	1	1	2	3	4	1	-0.275934	0.575732	-0.269311	-0.833351	-0.424486	1	1	1	1	2
1517	2	2	26	1	1	1	2	1	4	1	-0.0694495	0.49697	0.737483	-0.833351	0.611911	1	1	1	1	2
1518	3	2	32	1	2	#NULL!	2	5	0	#NULL!	#NULL!	#NULL!	#NULL!	#NULL!	#NULL!	2	1	1	1	3
1519	2	2	35	1	1	1	1	3	4	1	-0.275934	0.575732	-0.877389	-0.833351	-0.0877121	1	1	1	1	2
1520	2	2	29	1	1	1	2	7	4	1	-0.157233	1.59752	-0.0419757	1.33034	1.20861	3	2	3	2	3
1521	1	2	23	2	1	1	2	1	4	1	1.23908	-0.52482	-1.65685	-0.12154	-0.960941	2	1	1	1	3
1522	2	2	28	1	1	1	2	1	3	0	-0.789	0.674585	0.737483	-1.21563	0.576273	1	1	1	1	1
1523	3	2	35	1	1	2	1	7	0	#NULL!	#NULL!	#NULL!	#NULL!	#NULL!	#NULL!	1	1	1	1	2
1524	1	2	33	1	1	1	2	2	3	0	-0.363718	-0.061334	-0.393715	-0.483339	-0.0426395	1	1	1	2	2
1525	2	2	29	1	1	1	2	6	4	1	1.23908	0.673217	-1.6558	1.38157	1.00475	3	3	3	2	2
1526	3	2	37	1	1	1	2	7	4	1	-1.18063	0.896067	0.737483	-1.21563	0.218849	1	1	1	1	1
1527	2	2	35	1	1	1	2	4	4	1	-0.275934	0.92556	-0.269311	-0.833351	-0.0877121	1	1	1	1	2
1528	3	2	34	1	1	1	1	7	4	1	-1.4871	0.575732	-1.00179	-0.833351	-1.0367	1	1	1	1	2
1529	2	2	30	1	1	1	2	1	4	1	0.182034	0.610628	0.737483	-1.21563	0.610839	1	1	1	1	1
1530	2	2	32	1	1	1	2	1	4	1	1.23908	1.31028	0.482187	-0.833351	1.26951	1	1	1	1	2
1531	3	2	35	1	1	1	1	4	4	1	0.759667	-2.1046	-0.270354	-1.21563	-3.16533	1	1	1	1	1
1532	3	2	38	1	2	#NULL!	2	7	0	#NULL!	#NULL!	#NULL!	#NULL!	#NULL!	#NULL!	1	1	1	1	2
1533	2	2	33	1	1	1	1	3	4	1	-0.275934	1.18194	-0.794517	-0.833351	0.551073	1	1	1	1	2
1534	3	2	36	1	1	1	2	6	0	#NULL!	1.23908	0.0885887	0.737483	-1.21563	0.244533	1	1	1	1	1
1535	2	2	33	1	1	1	2	1	4	1	-0.0694495	1.18734	0.737483	-0.865618	0.596382	1	1	1	2	1
1536	1	2	39	1	1	1	2	4	4	1	-1.91239	-0.954778	0.129405	-0.833351	-0.946257	1	1	1	1	2
1537	3	2	36	1	2	#NULL!	2	7	0	#NULL!	#NULL!	#NULL!	#NULL!	#NULL!	#NULL!	3	3	3	3	3
1538	3	2	33	1	1	1	2	7	4	1	0.1279	1.8539	0.737483	-1.21563	-0.446128	1	1	1	1	1
1539	2	2	34	1	1	1	2	1	4	1	0.607316	1.42531	0.737483	-1.21563	0.977165	1	1	1	1	1
1540	3	2	39	1	1	1	2	7	4	1	0.759667	2.03151	0.737483	-0.50382	1.15272	2	1	1	1	2
1541	2	2	35	1	1	1	2	1	4	1	-0.263732	1.00973	0.737483	-1.21563	0.963481	1	1	1	1	1
1543	3	2	34	1	1	1	2	7	4	1	-0.263732	-0.57409	0.737483	0.207991	0.621367	3	1	1	1	3
1544	1	2	34	1	1	1	1	5	4	1	0.759667	-1.03354	0.130448	0.260739	-0.185124	2	1	1	1	3
1545	2	2	36	1	1	1	2	1	4	1	0.182034	0.387346	0.129405	-0.886099	-0.0379481	2	1	1	1	1
1546	2	2	37	1	1	1	2	1	4	1	0.322183	0.643724	0.737483	-1.21563	0.641249	1	1	1	1	1
1547	3	2	31	1	1	1	2	6	4	1	-0.503867	1.18734	0.737483	2.13485	1.01063	3	2	2	3	3
1548	3	2	29	1	1	1	2	7	4	1	0.215684	-0.0908271	-1.51238	-1.21563	-0.353429	1	1	1	1	1
1549	2	2	38	1	1	1	1	1	4	1	0.334385	0.387346	-1.53244	-1.21563	-0.0424032	1	1	1	1	1
1550	2	2	39	1	1	1	1	2	4	1	0.334385	0.147142	-1.78774	-1.21563	-0.399076	1	1	1	1	1
1551	3	2	33	1	2	#NULL!	2	7	0	#NULL!	#NULL!	#NULL!	#NULL!	#NULL!	#NULL!	1	1	1	1	2
1552	2	2	29	1	1	1	2	7	2	0	-0.123583	-0.0304729	-0.794517	1.1853	-0.0101216	2	3	3	3	2
1553	1	2	27	1	1	1	1	2	3	0	1.23908	-0.407126	0.737483	-0.833351	-0.0177273	1	1	1	1	2
1554	3	2	38	1	2	#NULL!	2	7	0	#NULL!	#NULL!	#NULL!	#NULL!	#NULL!	#NULL!	2	1	1	1	2
1555	2	2	31	1	1	1	2	1	4	1	0.759667	1.18734	-0.393715	-0.483339	0.968358	1	1	1	2	2
1556	3	2	40	1	1	1	1	4	4	1	0.280252	-2.15281	0.737483	-1.21563	-0.73443	1	1	1	1	1
1557	3	2	35	1	1	1	2	3	4	1	0.759667	-1.22447	0.737483	-1.21563	-2.29748	1	1	1	1	1
1558	3	2	39	1	1	1	2	7	4	1	1.23908	0.438416	0.737483	-0.833351	-0.74325	1	1	1	1	2
1559	1	2	39	1	1	1	2	2	4	1	1.23908	0.40352	0.737483	0.610751	0.530141	2	1	1	2	3
1560	1	2	39	1	1	1	2	3	4	1	-0.351515	0.0321156	-0.270354	-0.833351	0.907519	1	1	1	1	2
1561	2	2	31	1	1	1	2	2	3	0	1.23908	1.13807	-0.393715	-0.833351	0.274262	1	1	1	1	2
1562	3	2	40	1	1	1	2	4	4	1	0.607316	-0.52482	0.737483	0.207991	-1.01125	3	1	1	1	3
1563	3	2	37	1	2	#NULL!	2	4	0	#NULL!	#NULL!	#NULL!	#NULL!	#NULL!	#NULL!	1	1	1	1	1
1564	1	2	39	1	1	1	2	1	4	1	-0.363718	-0.984271	0.737483	-0.50382	-0.389169	2	1	1	1	2
1565	3	2	31	1	1	1	1	5	3	0	-0.263732	-1.9752	0.737483	-0.833351	-2.04105	1	1	1	1	2
1566	2	2	31	1	1	1	2	3	3	0	1.23908	0.659898	0.737483	-0.833351	0.581295	1	1	1	1	2
1568	3	2	39	1	1	1	2	7	3	0	-0.75535	-1.13103	-1.40155	-0.833351	-1.66469	1	1	1	1	2
1569	2	2	33	1	1	1	2	2	4	1	1.23908	1.39445	0.129405	-0.833351	0.911327	1	1	1	1	2
1570	3	2	40	1	1	1	2	7	4	1	-0.789	-0.874647	0.337724	-1.21563	-0.655153	1	1	1	1	1
1571	3	2	35	1	1	1	2	7	4	1	0.759667	-1.80299	-1.65685	-1.21563	-1.40467	1	1	1	1	1
1572	3	2	27	1	1	1	1	2	4	1	0.115698	-1.3341	0.130448	-0.833351	-0.459584	1	1	1	1	2
1573	1	2	27	1	1	1	2	1	4	1	-0.843134	-1.16189	-1.00179	-0.451071	-0.649276	1	1	1	1	3
1574	3	2	37	1	1	2	1	7	0	#NULL!	#NULL!	#NULL!	#NULL!	#NULL!	#NULL!	1	1	1	1	1
1575	3	2	38	1	1	1	1	7	3	0	-1.74606	-0.989674	-1.40155	-0.833351	-2.32394	1	1	1	1	2
1576	3	2	38	1	2	#NULL!	2	7	0	#NULL!	#NULL!	#NULL!	#NULL!	#NULL!	#NULL!	1	1	1	1	1
1577	3	2	31	1	1	1	1	3	0	#NULL!	-2.22548	-0.105201	-2.74107	-0.451071	-0.649276	1	1	1	1	3
1578	3	2	32	1	1	1	1	5	4	1	0.759667	-0.874647	-1.40155	-0.068792	-1.60787	1	1	1	1	3
1579	3	2	38	1	2	#NULL!	1	1	0	#NULL!	#NULL!	#NULL!	#NULL!	#NULL!	#NULL!	1	1	1	1	1
1580	3	2	34	1	1	1	2	7	1	0	0.607316	0.289861	-1.52491	-0.833351	-0.0678007	1	1	1	1	2
1581	3	2	35	1	1	1	3	7	2	0	-0.416083	-0.233546	0.737483	0.28122	-0.142653	1	1	1	2	3
1582	3	2	34	1	1	1	2	3	0	#NULL!	-0.995485	-0.237581	0.129405	-0.50382	-1.01644	2	1	1	1	2
1583	3	2	31	1	1	1	1	7	3	0	-0.503867	-0.52482	0.737483	-1.21563	-0.649276	1	1	1	1	1
1584	3	2	37	1	1	1	2	7	2	0	1.23908	0.722486	0.737483	-0.50382	-0.723592	2	1	1	1	2
1585	3	2	35	1	1	1	2	5	4	1	-0.024451	-0.202685	0.737483	-0.101059	-0.659505	1	1	1	2	3
1586	3	2	33	1	1	2	2	5	0	#NULL!	#NULL!	#NULL!	#NULL!	#NULL!	#NULL!	1	1	1	1	2
1587	3	2	25	1	1	1	1	1	4	1	-1.57226	-0.614235	-0.877389	-0.12154	-2.53369	2	1	1	1	3
1588	3	2	35	1	1	1	1	2	4	1	1.23908	0.00262251	0.737483	-1.21563	-1.1145	1	1	1	1	1
1589	3	2	35	1	1	1	2	3	4	1	-0.024451	-2.37069	-3.14083	-0.833351	-3.0602	1	1	1	1	2
1590	3	2	38	1	2	#NULL!	2	4	0	#NULL!	#NULL!	#NULL!	#NULL!	#NULL!	#NULL!	1	1	1	1	2
1591	3	2	27	1	1	1	1	7	4	1	-0.416083	-0.919882	0.737483	-1.21563	-1.01587	1	1	1	1	1
1592	3	2	33	1	2	#NULL!	2	7	0	#NULL!	#NULL!	#NULL!	#NULL!	#NULL!	#NULL!	1	1	1	1	2
1593	3	2	36	1	1	1	2	6	4	1	-0.363718	-0.52482	0.737483	-0.833351	-0.971169	1	1	1	1	2
1594	3	2	38	1	1	1	2	5	4	1	0.1279	-0.52482	0.737483	-0.886099	-0.649276	2	1	1	1	1
1595	3	2	35	1	1	1	3	4	0	#NULL!	-1.18063	-1.3395	-1.13268	-0.833351	-1.65006	1	1	1	1	2
1596	2	2	32	1	1	1	2	4	2	0	-0.689014	1.21683	0.737483	-0.50382	0.59925	2	1	1	1	2
1597	3	2	36	1	1	1	2	7	1	0	-1.32078	-0.52482	0.737483	-1.21563	-0.649276	1	1	1	1	1
1598	2	2	28	1	1	1	1	5	4	1	1.23908	-0.604951	0.130448	2.33113	1.09067	3	3	2	3	3
1599	3	2	38	1	1	1	2	7	4	1	-0.689014	-0.52482	0.737483	-1.21563	-0.649276	1	1	1	1	1
1600	1	2	36	1	2	#NULL!	3	7	0	#NULL!	#NULL!	#NULL!	#NULL!	#NULL!	#NULL!	1	1	1	1	2
1601	1	2	39	1	1	1	2	6	4	1	-0.789	-1.41826	0.737483	-0.833351	-0.726334	1	1	1	1	2
1602	3	2	36	1	1	1	2	6	2	0	-1.42077	-1.54226	0.737483	-0.12154	-1.59463	2	1	1	1	3
1603	2	2	35	1	2	#NULL!	2	5	0	#NULL!	#NULL!	#NULL!	#NULL!	#NULL!	#NULL!	2	2	2	3	2
1604	1	2	32	1	1	2	2	7	0	#NULL!	#NULL!	#NULL!	#NULL!	#NULL!	#NULL!	1	1	1	1	2
1605	1	2	38	1	1	1	2	2	4	1	-0.701216	0.112246	-1.08466	-0.12154	0.208436	2	1	1	1	3
1606	3	2	30	1	2	#NULL!	2	7	0	#NULL!	#NULL!	#NULL!	#NULL!	#NULL!	#NULL!	2	1	1	1	2
1607	3	2	26	1	1	2	2	7	0	#NULL!	#NULL!	#NULL!	#NULL!	#NULL!	#NULL!	3	1	1	1	3
1608	1	2	37	1	1	1	3	5	4	1	0.334385	-0.599548	-1.00179	-0.833351	0.826276	1	1	1	1	2
1609	1	2	33	1	1	1	2	2	4	1	1.23908	1.33186	0.130448	0.88854	0.697556	2	1	2	2	3
1610	2	2	30	1	2	#NULL!	2	1	0	#NULL!	#NULL!	#NULL!	#NULL!	#NULL!	#NULL!	1	1	1	1	2
1611	3	2	37	1	1	1	2	4	4	1	1.23908	-1.44776	0.737483	-1.21563	-0.0110573	1	1	1	1	1
1612	1	2	37	1	1	1	2	3	4	1	1.23908	0.0536927	-0.186439	-0.833351	-0.0476521	1	1	1	1	2
1613	1	2	36	1	1	1	2	2	4	1	0.607316	1.21683	-2.13403	1.17752	0.918048	2	2	1	3	3
1614	1	2	37	1	1	1	2	4	4	1	0.759667	-0.984271	-0.525649	-0.50382	-0.0624999	2	1	1	1	2
1615	1	2	28	1	1	1	2	2	4	1	0.1279	-1.89644	0.737483	-0.451071	0.263197	1	1	1	1	3
1616	3	2	32	1	1	1	1	4	0	#NULL!	-0.363718	-0.396474	-1.40155	-0.451071	0.352001	1	1	1	1	3
1617	1	2	38	1	1	1	2	3	4	1	-3.10873	-2.69643	-0.125891	0.175723	-1.66642	3	1	1	2	2
1618	2	2	30	1	1	1	3	5	4	1	1.23908	1.02441	-3.27172	1.78484	0.585681	3	2	2	3	3
1619	1	2	37	1	1	1	2	7	4	1	0.334385	0.0536927	0.737483	-0.50382	0.636227	2	1	1	1	2
1620	1	2	31	1	1	1	2	6	4	1	0.1279	-0.233546	0.737483	-0.50382	-1.01596	2	1	1	1	2
1621	1	2	34	1	1	1	2	6	4	1	-3.60035	-1.41826	-2.26493	-0.833351	0.556074	1	1	1	1	2
1622	1	2	32	1	1	1	1	3	4	1	-0.157233	-0.52482	-1.40155	0.807028	-0.374186	3	2	1	1	3
1623	1	2	36	1	1	1	2	7	4	1	1.23908	0.466109	0.737483	3.45348	0.988929	3	3	3	3	3
1624	2	2	27	1	1	2	2	1	0	#NULL!	#NULL!	#NULL!	#NULL!	#NULL!	#NULL!	1	1	1	1	2
1625	1	2	36	1	1	1	2	4	4	1	-1.18063	-0.954778	-0.393715	-0.451071	1.51968	1	1	1	1	3
1626	1	2	28	1	1	1	2	6	4	1	0.115698	1.04059	0.737483	1.43483	0.670968	3	2	2	2	3
1627	1	2	38	1	1	1	2	7	4	1	-0.024451	2.03151	-0.476587	-0.833351	-0.057799	1	1	1	1	2
1628	3	2	38	1	2	#NULL!	2	7	0	#NULL!	#NULL!	#NULL!	#NULL!	#NULL!	#NULL!	1	1	1	1	3
1629	1	2	39	1	1	1	1	1	4	1	0.759667	0.116281	0.129405	-0.833351	0.278953	1	1	1	1	2
1630	2	2	30	1	1	1	2	2	3	0	1.23908	0.753347	-1.00179	1.1053	0.289821	2	2	2	2	3
1631	1	2	39	1	1	1	2	5	4	1	-0.689014	-0.777163	-1.65685	1.26981	-0.342543	3	1	1	2	3
1632	1	2	32	1	1	1	1	4	4	1	1.23908	0.372659	-2.0925	-0.833351	-0.260506	1	1	1	1	2
1633	1	2	40	1	2	#NULL!	2	3	0	#NULL!	#NULL!	#NULL!	#NULL!	#NULL!	#NULL!	2	1	1	1	3
1635	3	2	32	1	2	#NULL!	2	7	0	#NULL!	#NULL!	#NULL!	#NULL!	#NULL!	#NULL!	2	1	1	1	1
1636	2	2	34	1	1	1	2	3	4	1	-0.275934	1.13807	0.129405	2.06263	1.59711	3	2	3	3	3
1637	2	2	27	1	1	1	2	2	4	1	0.334385	0.610628	0.337724	-1.21563	-0.00340394	1	1	1	1	1
1638	3	2	34	1	1	1	2	7	4	1	0.759667	0.0536927	0.737483	-0.833351	-0.616649	1	1	1	1	2
1639	1	2	38	1	1	1	1	3	4	1	-1.18063	-0.874647	0.737483	-0.12154	-0.649276	2	1	1	1	3
1640	1	2	39	1	1	1	2	5	4	1	-0.297382	-0.777163	0.737483	-0.50382	-0.0714833	2	1	1	1	2
1641	1	2	27	1	1	2	1	4	0	#NULL!	#NULL!	#NULL!	#NULL!	#NULL!	#NULL!	2	1	1	1	3
1642	2	2	27	1	2	#NULL!	2	4	0	#NULL!	#NULL!	#NULL!	#NULL!	#NULL!	#NULL!	1	1	1	1	2
1643	2	2	30	1	1	1	2	3	3	0	-0.689014	-0.268442	-1.65685	-0.833351	0.00939024	1	1	1	1	2
1644	1	2	33	1	1	1	2	7	4	1	-0.789	-0.059966	-1.48547	-0.833351	-1.25852	1	1	1	1	2
1645	1	2	34	1	1	2	2	7	0	#NULL!	#NULL!	#NULL!	#NULL!	#NULL!	#NULL!	2	1	1	1	2
1646	1	2	39	1	1	2	3	4	0	#NULL!	#NULL!	#NULL!	#NULL!	#NULL!	#NULL!	2	1	1	1	2
1647	1	2	34	1	1	1	2	2	4	1	0.280252	-0.874647	0.737483	-0.287062	-0.649276	2	2	1	1	2
1648	1	2	34	1	1	1	2	7	3	0	0.280252	0.757382	-1.00179	-0.833351	0.289122	1	1	1	1	2
1649	2	2	28	1	1	1	2	3	4	1	-0.263732	0.4477	-0.270354	-1.21563	-0.319175	1	1	1	1	1
1650	1	2	36	1	1	1	3	7	4	1	-1.18063	0.116281	0.737483	-0.12154	0.289122	2	1	1	1	3
1652	1	2	34	1	1	1	1	4	3	0	-1.18063	-0.760989	-1.00179	-1.21563	-0.0264839	1	1	1	1	1
1653	1	2	31	1	1	2	3	6	0	#NULL!	#NULL!	#NULL!	#NULL!	#NULL!	#NULL!	1	1	1	1	2
1654	1	2	39	1	1	1	2	7	4	1	0.1279	0.659898	-0.47763	-0.833351	0.29965	1	1	1	1	2
1655	2	2	28	1	1	1	2	1	4	1	0.759667	0.196412	0.737483	0.473993	0.606508	2	1	2	3	2
1656	1	2	36	1	1	1	2	3	4	1	-0.995485	-1.40209	0.737483	-0.833351	0.978886	1	1	1	1	2
1657	1	2	32	1	1	1	2	3	4	1	-0.363718	-0.777163	-1.60883	-0.451071	0.595034	1	1	1	1	3
1658	2	2	31	1	1	1	2	2	4	1	1.23908	1.02304	0.337724	1.78484	0.621367	3	2	2	3	3
1659	1	2	38	1	1	1	2	2	4	1	0.759667	-1.41286	0.737483	-0.833351	-0.731646	1	1	1	1	2
1660	2	2	36	1	1	1	2	7	4	1	0.115698	1.68169	-1.65685	0.506261	0.902518	2	1	2	2	3
1661	2	2	31	1	1	1	2	2	4	1	-0.263732	1.10317	-0.394758	-0.20555	-0.0546612	1	1	2	2	2
1662	3	2	33	1	1	1	2	6	3	0	1.23908	-0.587409	-2.13299	-0.555562	-0.725992	1	1	2	1	2
1663	2	2	26	1	1	2	2	1	0	#NULL!	#NULL!	#NULL!	#NULL!	#NULL!	#NULL!	2	2	2	3	2
1664	1	2	37	1	1	1	1	2	4	1	1.23908	0.470143	-0.270354	0.260739	1.18261	2	1	1	1	3
1665	3	2	40	1	2	#NULL!	2	7	0	#NULL!	#NULL!	#NULL!	#NULL!	#NULL!	#NULL!	1	1	1	1	2
1666	1	2	22	1	2	#NULL!	2	1	0	#NULL!	#NULL!	#NULL!	#NULL!	#NULL!	#NULL!	1	1	1	1	2
1667	2	2	29	1	1	1	2	1	4	1	0.1279	1.31028	-0.124848	-1.21563	0.0700313	1	1	1	1	1
1668	2	2	37	1	1	1	2	2	4	1	0.607316	1.00973	0.737483	1.45531	0.94296	2	2	2	3	3
1669	1	2	38	1	1	1	2	7	4	1	-0.789	-0.727893	0.737483	-0.451071	-0.360029	1	1	1	1	3
1670	1	2	39	1	1	1	2	2	4	1	-0.75535	-0.0559311	0.737483	0.28122	1.19314	1	1	1	2	3
1671	1	2	40	1	1	1	1	5	4	1	0.607316	-0.059966	-1.00179	-0.153808	-1.32966	2	1	1	2	2
1672	2	2	37	1	1	1	2	4	2	0	-0.263732	0.753347	0.129405	0.228472	-0.0625117	2	1	1	2	3
1673	2	2	28	1	1	1	1	1	2	0	1.23908	-0.0304729	0.737483	0.506261	-0.701606	2	1	2	2	3
1674	1	2	36	1	1	1	2	3	4	1	0.334385	-0.777163	-0.186439	-0.226031	-0.109993	2	1	2	1	2
1675	1	2	39	1	1	1	2	2	4	1	-0.789	-0.233546	-0.47763	-0.12154	-0.691078	2	1	1	1	3
1676	2	2	24	1	1	1	2	7	3	0	-1.57226	0.581135	0.129405	1.26931	0.968821	3	3	2	2	3
1677	1	2	29	1	1	1	2	7	3	0	-1.18063	-0.0908271	0.737483	-0.50382	0.303805	2	1	1	1	2
1678	1	2	28	1	2	#NULL!	2	2	0	#NULL!	#NULL!	#NULL!	#NULL!	#NULL!	#NULL!	2	1	2	2	3
1679	1	2	34	1	1	1	2	3	4	1	-0.363718	-1.13103	-2.40939	-0.555562	-0.0733368	1	1	2	1	2
1680	1	2	31	1	1	1	2	2	4	1	0.1279	0.116281	0.737483	-0.101059	0.331293	1	1	1	2	3
1681	1	2	37	1	1	1	2	4	4	1	0.759667	0.116281	-2.61666	-0.451071	0.627613	1	1	1	1	3
1682	3	2	38	1	1	1	1	4	4	1	-0.983282	0.0518921	0.737483	-0.833351	-0.660153	1	1	1	1	2
1683	1	2	35	1	1	1	2	7	3	0	-1.18063	0.40352	0.21332	-0.12154	-0.28759	2	1	1	1	3
1684	1	2	32	1	1	1	2	2	4	1	-0.363718	-0.52482	-1.00179	-0.50382	-0.287302	2	1	1	1	2
1685	2	2	29	1	2	#NULL!	2	4	0	#NULL!	#NULL!	#NULL!	#NULL!	#NULL!	#NULL!	2	1	1	1	2
1686	1	2	38	1	1	1	2	4	4	1	-0.75535	0.209731	-2.00859	1.21807	-0.649679	3	1	2	2	3
1687	1	2	36	1	1	1	2	4	4	1	-0.789	-0.777163	0.737483	0.207991	0.2193	3	1	1	1	3
1689	2	2	26	1	1	1	2	7	4	1	1.23908	1.28079	0.737483	0.909021	0.278903	1	1	2	3	3
1690	2	2	26	1	1	1	2	2	4	1	1.23908	1.77514	0.129405	0.506261	-0.0732128	2	1	2	2	3
1691	2	2	33	1	1	1	2	7	4	1	#NULL!	2.03151	0.130448	0.909021	1.20833	1	1	2	3	3
1692	1	2	35	1	1	1	2	3	4	1	-1.18063	1.10721	-1.00179	-0.886099	1.25831	2	1	1	1	1
1693	1	2	31	1	1	1	2	1	4	1	-1.96652	-1.80299	0.737483	-0.50382	-1.60474	2	1	1	1	2
1694	2	2	30	1	1	1	2	4	4	1	1.23908	0.49697	0.737483	0.743499	0.655611	1	2	2	3	3
1695	2	2	28	1	1	1	2	1	2	0	-0.655364	0.49697	0.130448	0.228472	0.947785	2	1	1	2	3
1696	2	2	36	1	1	1	2	3	4	1	-1.18063	-0.347205	-1.40155	0.908015	-0.394943	3	1	1	3	3
1697	1	2	34	1	1	1	1	4	4	1	-0.789	-0.268442	-1.25709	0.260739	-0.363957	2	1	1	1	3
1698	1	2	31	1	1	1	2	5	4	1	-0.297382	-0.874647	0.737483	0.228472	1.50017	2	1	1	2	3
1699	2	2	28	1	1	1	2	7	4	1	1.23908	0.753347	0.737483	0.887027	-0.347244	3	3	2	2	2
1700	2	2	26	1	1	1	3	2	4	1	1.23908	1.64679	0.482187	1.45531	0.293762	2	2	2	3	3
1701	1	2	31	1	1	1	2	1	4	1	1.23908	-1.07772	-2.00963	0.260739	-0.709702	2	1	1	1	3
1702	1	2	36	1	1	1	1	3	4	1	-0.363718	-2.05533	-1.40155	-0.50382	-1.24829	2	1	1	1	2
1703	1	2	30	1	1	1	2	4	3	0	-0.363718	-1.36899	-3.14083	-0.833351	-0.643379	1	1	1	1	2
1704	1	2	34	1	1	1	2	1	4	1	-0.789	-0.890822	0.737483	-0.12154	-1.58439	2	1	1	1	3
1706	2	2	30	1	1	1	2	6	0	#NULL!	0.759667	1.47458	0.129405	0.960763	1.25493	2	1	1	3	3
1707	1	2	35	1	2	#NULL!	1	4	0	#NULL!	#NULL!	#NULL!	#NULL!	#NULL!	#NULL!	2	1	1	1	3
1708	2	2	30	1	1	1	2	3	2	0	-0.75535	0.466109	-0.793474	0.228472	-0.374349	2	1	1	2	3
1709	2	2	33	1	1	1	2	2	2	0	0.607316	-0.0908271	0.737483	1.23855	-0.00285822	2	1	2	3	3
1710	2	2	27	1	1	1	2	2	4	1	0.215684	-0.347205	-1.00179	1.07303	-0.00113824	2	2	2	3	3
1711	1	2	39	1	2	#NULL!	2	5	0	#NULL!	#NULL!	#NULL!	#NULL!	#NULL!	#NULL!	1	2	1	1	3
1712	1	2	34	1	1	1	2	6	3	0	-0.297382	-0.520785	0.129405	-0.451071	0.263918	1	1	1	1	3
1713	1	2	37	1	1	1	2	7	4	1	-1.18063	0.861603	-1.00179	-0.50382	0.957417	2	1	1	1	2
1714	2	2	29	1	1	2	3	1	0	#NULL!	#NULL!	#NULL!	#NULL!	#NULL!	#NULL!	1	1	1	1	3
1715	2	2	37	1	2	#NULL!	2	3	0	#NULL!	#NULL!	#NULL!	#NULL!	#NULL!	#NULL!	1	1	1	1	2
1716	2	2	27	1	2	#NULL!	2	5	0	#NULL!	#NULL!	#NULL!	#NULL!	#NULL!	#NULL!	2	1	1	1	2
1717	2	2	27	1	1	1	2	6	4	1	-2.69565	0.753347	-0.793474	2.6294	1.63122	3	3	3	3	3
1718	2	2	24	1	1	1	2	5	3	0	1.23908	0.466109	0.737483	1.40357	0.359579	1	2	3	3	3
1719	2	2	28	1	2	#NULL!	2	2	0	#NULL!	#NULL!	#NULL!	#NULL!	#NULL!	#NULL!	2	1	1	2	3
1720	1	2	36	1	2	#NULL!	2	3	0	#NULL!	#NULL!	#NULL!	#NULL!	#NULL!	#NULL!	1	1	1	1	3
1721	2	2	38	1	2	#NULL!	1	2	0	#NULL!	#NULL!	#NULL!	#NULL!	#NULL!	#NULL!	1	1	1	1	2
1722	2	2	28	1	1	1	2	6	4	1	-0.157233	0.753347	-1.00179	3.0712	1.63826	3	3	3	3	3
1723	2	2	29	1	1	1	2	1	1	0	-2.48916	0.319354	-0.441734	0.939775	0.661499	2	3	2	2	3
1724	2	2	39	1	2	#NULL!	2	3	0	#NULL!	#NULL!	#NULL!	#NULL!	#NULL!	#NULL!	1	1	1	2	2
1725	2	2	38	1	1	1	1	1	3	0	-0.297382	-0.026438	-1.78774	-1.21563	0.57647	1	1	1	1	1
1726	1	2	35	1	1	1	2	6	4	1	-0.363718	0.757382	-1.60883	-0.833351	-0.659505	1	1	1	1	2
1727	1	2	39	1	1	1	2	3	4	1	0.847451	0.289861	0.737483	0.260739	0.274077	2	1	1	1	3
1728	2	2	29	1	1	1	1	1	4	1	-0.275934	0.674585	0.737483	0.506261	0.846034	2	1	2	2	3
1729	2	2	31	1	1	1	2	4	4	1	-1.18063	0.116281	-0.793474	-0.12154	-0.369545	2	1	1	1	3
1730	2	2	28	1	1	1	2	4	4	1	1.23908	0.753347	0.737483	2.39165	-0.720158	3	3	3	3	3
1731	2	2	26	1	1	1	2	4	4	1	0.847451	1.29696	0.129405	1.7331	0.23382	2	2	3	3	3
1732	1	2	33	1	1	1	2	7	4	1	1.23908	-0.233546	0.737483	-0.12154	-0.0923644	2	1	1	1	3
1733	1	2	34	1	1	1	2	2	4	1	-0.983282	-0.984271	0.129405	-1.21563	0.0589275	1	1	1	1	1
1734	3	2	36	1	1	1	2	7	4	1	-0.363718	-0.874647	0.737483	-0.833351	-0.0776689	1	1	1	1	2
1735	2	2	26	1	1	1	2	5	4	1	1.23908	1.2182	0.737483	1.23855	0.595795	2	1	2	3	3
1736	1	2	30	1	1	1	1	1	4	1	0.268049	-0.52482	0.737483	-0.50382	-0.680016	2	1	1	1	2
1737	2	2	28	1	2	#NULL!	2	5	0	#NULL!	#NULL!	#NULL!	#NULL!	#NULL!	#NULL!	1	1	1	1	2
1738	2	2	34	1	1	1	2	1	4	1	-1.46577	0.482283	0.482187	1.00081	0.606683	2	2	3	2	3
1739	1	2	35	1	2	#NULL!	2	3	0	#NULL!	#NULL!	#NULL!	#NULL!	#NULL!	#NULL!	1	1	1	1	3
1740	2	2	38	1	1	1	2	4	0	#NULL!	-2.78343	0.753347	0.129405	-1.21563	-0.267618	1	1	1	1	1
1741	2	2	35	1	1	1	2	1	4	1	1.23908	0.466109	0.737483	0.320258	0.875886	3	2	2	1	2
1742	1	2	35	1	1	1	2	3	0	#NULL!	#NULL!	#NULL!	#NULL!	#NULL!	#NULL!	3	2	2	2	3
1743	2	2	40	1	1	1	2	1	4	1	-0.789	0.466109	0.129405	-0.174288	0.559212	3	1	1	1	2
1744	1	2	33	1	1	1	2	2	3	0	0.813801	0.225905	0.21332	-0.451071	0.381717	1	1	1	1	3
1745	2	2	29	1	2	#NULL!	2	4	0	#NULL!	#NULL!	#NULL!	#NULL!	#NULL!	#NULL!	2	1	1	1	2
1746	2	2	35	1	1	1	1	3	4	1	-0.275934	0.575732	-0.793474	-0.833351	0.21432	1	1	1	1	2
1747	3	2	36	1	1	1	1	6	4	1	1.23908	1.10317	-0.877389	-1.21563	-0.636137	1	1	1	1	1
1748	2	2	26	1	1	1	2	3	4	1	1.23908	1.21683	-0.270354	1.07303	-0.0775439	2	2	2	3	3
1749	1	2	39	1	1	1	1	3	4	1	-1.18063	-0.061334	0.737483	0.506261	0.630523	2	1	2	2	3
1750	2	2	28	1	1	1	2	2	4	1	1.23908	0.753347	0.737483	0.723018	0.269261	2	2	2	2	3
1751	2	2	29	1	1	1	2	3	4	1	0.1279	1.47458	0.737483	-1.21563	0.881238	1	1	1	1	1
1752	2	2	32	1	1	1	2	6	4	1	0.607316	0.83211	-0.269311	1.21756	0.549743	2	3	3	2	3
1753	1	2	32	1	1	1	3	7	4	1	0.215684	0.753347	0.737483	0.795241	0.556074	2	2	1	3	3
1754	2	2	32	1	1	1	2	4	4	1	#NULL!	0.669182	-0.0419757	1.28979	0.947655	2	3	2	3	3
1755	2	2	28	1	1	1	3	1	4	1	-0.363718	0.846797	0.482187	-0.101059	-0.084286	1	1	1	2	3
1756	2	2	34	1	1	1	2	4	4	1	-0.275934	0.575732	-0.793474	-0.833351	0.21432	1	1	1	1	2
1757	1	2	37	1	1	1	2	6	4	1	-0.689014	-0.697032	-0.47763	-0.50382	-0.721291	2	1	1	1	2
1758	2	2	31	1	1	1	2	1	4	1	0.813801	1.31028	0.737483	-1.21563	0.625522	1	1	1	1	1
1759	2	2	27	1	2	#NULL!	2	3	0	#NULL!	#NULL!	#NULL!	#NULL!	#NULL!	#NULL!	2	1	1	1	2
1760	2	2	36	1	1	1	2	4	4	1	-1.91239	0.720252	-0.441734	1.78484	0.672337	3	2	2	3	3
1761	2	2	33	1	1	1	1	5	4	1	-0.275934	0.575732	-0.793474	-0.833351	0.219321	1	1	1	1	2
1762	1	2	31	1	1	1	2	2	4	1	-1.8124	0.116281	0.737483	0.207991	0.38052	3	1	1	1	3
1763	2	2	29	1	1	1	2	6	4	1	-0.701216	-0.174993	-1.00179	1.89711	1.96516	3	3	3	3	3
1764	1	2	35	1	1	1	2	7	4	1	0.1279	-0.233546	-0.393715	0.610751	-0.644275	2	1	1	2	3
1765	2	2	30	1	1	1	1	3	0	#NULL!	#NULL!	-0.188312	-1.04981	0.751782	-1.08286	2	1	3	3	2
1766	1	2	39	1	2	#NULL!	1	1	0	#NULL!	#NULL!	#NULL!	#NULL!	#NULL!	#NULL!	1	1	1	1	2
1767	1	2	38	1	2	#NULL!	2	4	0	#NULL!	#NULL!	#NULL!	#NULL!	#NULL!	#NULL!	2	1	1	1	2
1768	3	2	39	1	1	1	2	7	3	0	-0.503867	0.694794	0.737483	-0.50382	0.357175	2	1	1	1	2
1769	1	2	34	1	2	#NULL!	2	6	0	#NULL!	#NULL!	#NULL!	#NULL!	#NULL!	#NULL!	1	1	1	2	3
1770	2	2	27	1	2	#NULL!	2	4	0	#NULL!	#NULL!	#NULL!	#NULL!	#NULL!	#NULL!	2	1	1	1	2
1771	2	2	28	1	1	1	2	4	4	1	1.23908	0.112246	0.737483	1.05255	-0.678644	3	2	2	2	3
1772	1	2	34	1	1	1	2	2	0	#NULL!	#NULL!	#NULL!	#NULL!	#NULL!	#NULL!	1	1	1	1	2
1774	1	2	33	1	1	1	2	5	4	1	-0.363718	0.0536927	0.737483	-1.21563	-0.635119	1	1	1	1	1
1775	2	2	34	1	1	1	2	2	4	1	-0.75535	-1.13103	-0.47763	0.506261	1.23531	2	1	2	2	3
1777	2	2	32	1	1	1	2	3	4	1	0.1279	1.10317	0.737483	0.88854	0.642424	2	1	2	2	3
1778	2	2	28	1	2	#NULL!	2	2	0	#NULL!	#NULL!	#NULL!	#NULL!	#NULL!	#NULL!	2	2	1	2	3
1779	2	2	35	1	1	1	2	2	4	1	-0.297382	0.116281	0.737483	0.948059	0.94326	3	2	3	2	2
1780	2	2	28	1	2	#NULL!	2	4	0	#NULL!	#NULL!	#NULL!	#NULL!	#NULL!	#NULL!	1	1	1	1	2
1781	2	2	34	1	1	1	2	2	4	1	-0.297382	1.59752	0.0824285	-0.865618	0.630523	1	1	1	2	1
1782	2	2	36	1	1	1	2	4	4	1	1.23908	0.718451	0.737483	-0.068792	0.539297	1	1	1	1	3
1783	2	2	34	1	1	1	1	6	4	1	-0.275934	0.575732	-0.793474	-0.833351	0.21432	1	1	1	1	2
1785	3	2	40	1	2	#NULL!	2	7	0	#NULL!	#NULL!	#NULL!	#NULL!	#NULL!	#NULL!	2	1	1	1	3
1786	2	2	30	1	1	1	2	6	4	1	1.23908	1.68169	0.737483	3.45348	1.1978	3	3	3	3	3
1787	1	2	35	1	1	1	2	5	4	1	-0.363718	-0.697032	0.737483	-0.12154	0.273953	2	1	1	1	3
1788	1	2	31	1	1	1	3	7	4	1	-0.157233	1.8539	-1.00179	1.76436	-0.67056	3	2	2	2	3
1789	2	2	35	1	1	1	2	4	4	1	-0.275934	0.83211	-1.40155	-0.833351	-0.0927129	1	1	1	1	2
1790	2	2	28	1	1	1	2	4	4	1	1.23908	-0.52482	0.737483	0.123981	-0.639275	2	1	2	2	2
1791	2	2	29	1	1	1	2	3	4	1	-1.1143	1.39041	-0.186439	1.94986	0.992994	2	3	3	3	3
1792	1	2	35	1	1	1	2	3	4	1	0.215684	0.581135	0.737483	-1.21563	-1.37292	1	1	1	1	1
1793	2	2	28	1	2	#NULL!	2	3	0	#NULL!	#NULL!	#NULL!	#NULL!	#NULL!	#NULL!	2	1	1	1	2
1794	2	2	28	1	1	1	2	1	4	1	0.759667	0.753347	0.737483	0.723018	-0.359665	2	2	2	2	3
1796	2	2	30	1	1	1	1	3	0	#NULL!	0.1279	1.39041	0.737483	-0.60831	0.693927	2	1	2	1	1
1798	2	2	27	1	2	#NULL!	2	5	0	#NULL!	#NULL!	#NULL!	#NULL!	#NULL!	#NULL!	1	1	1	1	2
1799	3	2	35	1	1	1	2	7	4	1	0.115698	-1.68933	0.21332	-0.451071	-1.63079	1	1	1	1	3
1800	1	2	38	1	1	1	2	2	4	1	-1.18063	-0.667539	-1.40155	-0.12154	0.708138	2	1	1	1	3
1801	2	2	25	1	1	1	1	1	4	1	-0.297382	0.673217	-0.270354	-1.21563	0.57147	1	1	1	1	1
1802	1	2	36	1	1	1	1	3	4	1	0.334385	-1.59588	0.737483	-0.101059	-0.368658	1	1	1	2	3
1803	2	2	28	1	1	1	2	1	4	1	1.23908	0.753347	0.737483	0.340739	-0.359365	2	2	2	2	2
1804	2	2	28	1	1	1	2	1	4	1	1.23908	0.753347	0.737483	-0.153808	-0.349137	2	1	1	2	2
1805	2	2	28	1	1	1	2	1	4	1	1.23908	0.753347	0.737483	-0.50382	-0.0377722	2	1	1	1	2
1806	2	2	28	1	1	1	2	1	4	1	1.23908	0.753347	0.737483	0.340739	-0.0377722	2	2	2	2	2
1808	1	2	32	1	1	2	2	4	0	#NULL!	#NULL!	#NULL!	#NULL!	#NULL!	#NULL!	1	1	1	2	3
1809	1	2	34	1	1	1	2	2	4	1	-0.75535	-0.6984	0.737483	-0.833351	-1.60445	1	1	1	1	2
1810	2	2	28	1	1	1	2	1	4	1	1.23908	0.753347	0.737483	-0.50382	-0.0272437	2	1	1	1	2
1811	2	2	28	1	1	1	2	1	4	1	1.23908	0.753347	0.737483	-0.153808	-0.0889266	2	1	1	2	2
1812	1	2	40	1	1	1	2	5	4	1	1.23908	-0.059966	0.737483	-0.50382	-0.0169124	2	1	1	1	2
1813	2	2	28	1	1	1	2	2	4	1	1.23908	0.753347	0.737483	-0.50382	-0.349137	2	1	1	1	2
1814	2	2	28	1	1	1	2	1	4	1	1.23908	0.753347	0.737483	-0.287062	-0.0272437	2	2	1	1	2
1815	2	2	33	1	1	1	2	4	4	1	-0.275934	0.575732	-1.40155	-0.833351	-0.0877121	1	1	1	1	2
1816	2	2	28	1	1	1	2	1	4	1	1.23908	0.753347	0.737483	0.340739	-0.0272437	2	2	2	2	2
1817	2	2	33	1	1	1	2	4	4	1	-0.63488	0.673217	-0.441734	1.94986	1.57038	2	3	3	3	3
1818	2	2	28	1	1	1	2	1	4	1	1.23908	0.753347	0.737483	-0.153808	0.269261	2	1	1	2	2
1819	2	2	28	1	1	1	2	1	4	1	1.23908	0.753347	0.737483	-0.153808	-0.0526317	2	1	1	2	2
1820	2	2	30	1	1	1	2	2	1	0	-0.689014	1.39041	0.482187	-0.833351	1.31495	1	1	1	1	2
1821	2	2	28	1	1	1	2	1	4	1	1.23908	0.753347	0.737483	0.340739	-0.0377722	2	2	2	2	2
1822	2	2	28	1	1	1	2	1	4	1	0.759667	0.753347	0.737483	0.340739	-0.374546	2	2	2	2	2
1823	2	2	28	1	1	1	2	4	4	1	1.23908	-0.52482	0.737483	-0.153808	-0.683645	2	1	1	2	2
1824	2	2	28	1	1	1	2	1	4	1	0.759667	0.753347	0.737483	0.340739	-0.0272437	2	2	2	2	2
1825	2	2	28	1	1	1	2	1	4	1	0.759667	0.753347	0.737483	0.340739	-0.0167152	2	2	2	2	2
1826	2	2	28	1	1	1	2	1	4	1	1.23908	0.753347	0.737483	0.723018	0.269261	2	2	2	2	3
1827	1	2	40	1	1	1	1	2	4	1	0.1279	-0.316344	0.129405	0.156249	-0.911216	2	1	2	1	3
1828	2	2	30	1	1	1	2	3	4	1	0.759667	1.02441	-0.186439	0.506261	0.938814	2	1	2	2	3
1829	1	2	31	1	1	1	2	6	4	1	-0.309584	-0.233546	-1.00179	-0.833351	0.29935	1	1	1	1	2
1830	1	2	39	1	1	1	2	7	4	1	-0.297382	0.837513	-1.08571	-0.068792	-0.364832	1	1	1	1	3
1831	1	2	37	1	1	1	2	5	4	1	0.759667	-0.347205	0.130448	0.827509	0.289294	2	2	1	2	3
1832	2	2	29	1	1	1	2	2	4	1	1.23908	0.753347	-1.65685	1.07303	0.580626	2	2	2	3	3
1833	1	2	32	1	2	#NULL!	2	1	0	#NULL!	#NULL!	#NULL!	#NULL!	#NULL!	#NULL!	2	1	1	1	3
1834	2	2	26	1	2	#NULL!	2	5	0	#NULL!	#NULL!	#NULL!	#NULL!	#NULL!	#NULL!	1	1	1	1	2
1835	2	2	32	1	1	1	2	7	4	1	1.23908	0.610628	0.737483	1.29807	0.879978	3	2	3	3	2
1836	1	2	40	1	1	1	2	3	3	0	-1.66005	-0.237581	-0.47763	0.260739	-0.0671522	2	1	1	1	3
1837	1	2	38	1	1	1	1	2	4	1	0.759667	-1.67464	-1.341	-0.12154	-1.92462	2	1	1	1	3
1838	2	2	27	1	1	1	2	1	4	1	1.23908	1.4879	0.129405	-1.21563	0.576273	1	1	1	1	1
1839	2	2	28	1	1	1	2	4	4	1	1.23908	-0.52482	0.737483	-0.153808	-0.919366	2	1	1	2	2
1840	1	2	37	1	1	1	2	4	4	1	-0.309584	-0.843786	-1.40155	-0.833351	-0.644451	1	1	1	1	2
1841	1	2	34	1	1	2	1	4	0	#NULL!	#NULL!	#NULL!	#NULL!	#NULL!	#NULL!	2	1	1	1	2
1842	1	2	39	1	1	1	1	3	4	1	-0.789	-0.777163	0.737483	-0.451071	0.2193	1	1	1	1	3
1843	1	2	36	1	1	2	2	4	0	#NULL!	#NULL!	#NULL!	#NULL!	#NULL!	#NULL!	2	1	1	2	2
1844	1	2	35	1	1	1	2	7	4	1	-1.18063	-0.233546	0.737483	-0.833351	-0.0825999	1	1	1	1	2
1845	2	2	28	1	2	#NULL!	2	5	0	#NULL!	#NULL!	#NULL!	#NULL!	#NULL!	#NULL!	1	1	1	1	2
1846	1	2	31	1	1	1	2	3	4	1	-0.75535	-0.123922	-0.47763	-0.50382	1.5446	2	1	1	1	2
1847	1	2	29	1	1	1	2	3	4	1	-1.18063	-0.440654	0.737483	0.610751	-0.0581688	2	1	1	2	3
1848	1	2	33	1	2	#NULL!	2	7	0	#NULL!	#NULL!	#NULL!	#NULL!	#NULL!	#NULL!	2	1	1	1	2
1849	2	2	28	1	1	1	2	5	4	1	1.23908	-0.52482	0.737483	0.340739	-0.678644	2	2	2	2	2
1850	1	2	39	1	1	1	2	3	4	1	-0.449733	-0.777163	0.129405	-0.451071	-1.31864	1	1	1	1	3
1851	2	2	28	1	2	#NULL!	3	3	0	#NULL!	#NULL!	#NULL!	#NULL!	#NULL!	#NULL!	1	1	1	2	2
1852	1	2	29	1	1	1	2	6	4	1	-0.789	-1.22584	0.737483	-1.21563	-0.333744	1	1	1	1	1
1853	2	2	26	1	1	1	2	4	4	1	0.847451	0.930963	-0.0419757	1.07303	0.24935	2	2	2	3	3
1854	1	2	31	1	1	1	2	7	4	1	-1.18063	-0.52482	-1.40155	0.340739	-0.649276	2	2	2	2	2
1855	1	2	35	1	1	1	2	1	4	1	-0.75535	-0.47555	-1.00179	1.10429	-0.960096	3	2	1	2	3
1856	2	2	28	1	1	1	2	5	4	1	1.23908	-0.237581	0.737483	-0.153808	-0.619063	2	1	1	2	2
1857	2	2	32	1	1	1	2	1	3	0	0.607316	-0.282816	-0.47763	-0.12154	-0.0990852	2	1	1	1	3
1858	1	2	39	1	1	1	2	7	4	1	-0.363718	0.753347	-0.47763	-0.12154	0.646053	2	1	1	1	3
1859	1	2	33	1	1	1	2	7	4	1	-0.789	-1.97657	0.737483	-0.12154	0.0122981	2	1	1	1	3
1861	1	2	39	1	1	1	2	1	4	1	-1.18063	-0.874647	0.737483	-0.833351	-0.379713	1	1	1	1	2
1862	2	2	34	1	1	1	2	1	4	1	1.23908	1.29696	-0.125891	-0.483339	0.319374	1	1	1	2	2
1863	2	2	34	1	2	#NULL!	2	1	0	#NULL!	#NULL!	#NULL!	#NULL!	#NULL!	#NULL!	3	1	1	2	3
1864	2	2	28	1	2	#NULL!	2	5	0	#NULL!	#NULL!	#NULL!	#NULL!	#NULL!	#NULL!	1	1	1	1	2
1865	1	2	28	1	2	#NULL!	1	2	0	#NULL!	#NULL!	#NULL!	#NULL!	#NULL!	#NULL!	2	1	1	1	2
1866	1	2	34	1	1	1	2	4	4	1	-1.18063	-0.153416	0.737483	-0.451071	0.331593	1	1	1	1	3
1867	1	2	35	1	1	1	3	7	4	1	-1.8124	-0.520785	0.737483	-1.21563	1.23406	1	1	1	1	1
1868	1	2	30	1	1	1	2	4	4	1	0.607316	0.0536927	0.737483	0.207991	0.918048	3	1	1	1	3
1869	2	2	31	1	1	1	2	2	4	1	0.215684	1.18734	-0.269311	-0.50382	-0.0780505	2	1	1	1	2
1870	1	2	36	1	1	1	1	4	4	1	1.23908	0.466109	0.737483	-0.451071	0.238985	1	1	1	1	3
1871	1	2	40	1	1	1	2	5	4	1	-1.32078	0.753347	0.737483	-0.101059	0.646053	1	1	1	2	3
1872	2	2	33	1	1	1	2	2	4	1	0.115698	1.10317	0.737483	1.89761	0.24232	3	1	2	3	3
1873	1	2	39	1	1	1	2	2	4	1	-0.363718	-1.13103	0.337724	1.26981	-1.64018	3	1	1	2	3
1874	2	2	26	1	1	1	2	4	4	1	0.813801	1.2182	-0.47763	1.35082	0.595795	2	2	3	3	3
1875	2	2	31	1	1	1	2	7	3	0	0.215684	0.753347	0.737483	1.67207	0.876247	2	3	2	3	3
1876	2	2	28	1	1	1	2	4	4	1	1.23908	-0.237581	0.737483	-0.153808	-0.638748	2	1	1	2	2
1877	1	2	35	1	1	1	2	3	4	1	1.23908	-0.520785	-1.48547	-1.21563	-0.052653	1	1	1	1	1
1878	2	2	30	1	1	1	2	2	0	#NULL!	-0.689014	0.753347	0.737483	-0.833351	0.30535	1	1	1	1	2
1879	1	2	33	1	1	1	2	2	4	1	-0.789	-0.061334	-1.00179	0.260739	0.932732	2	1	1	1	3
1880	1	2	29	1	1	1	1	3	4	1	-0.548865	0.501005	-0.47763	-0.101059	-0.0479403	1	1	1	2	3
1881	2	2	30	1	1	1	2	6	4	1	0.759667	1.77514	0.129405	1.43483	2.16348	3	2	2	2	3
1882	2	2	33	1	1	1	2	2	4	1	-0.789	-0.345404	0.337724	1.40256	0.192895	3	2	2	3	3
1884	2	2	35	1	1	1	1	1	4	1	-0.789	1.31028	-2.87196	-1.21563	-0.200934	1	1	1	1	1
1885	2	2	36	1	1	1	2	1	4	1	0.422169	-0.954778	0.737483	-0.833351	-0.434488	1	1	1	1	2
1886	2	2	27	1	1	1	2	2	3	0	0.1279	0.147142	-0.270354	1.05255	0.601683	3	2	2	2	3
1887	2	2	38	1	2	#NULL!	1	3	0	#NULL!	#NULL!	#NULL!	#NULL!	#NULL!	#NULL!	1	1	1	1	2
1888	1	2	31	1	1	2	1	2	0	#NULL!	#NULL!	#NULL!	#NULL!	#NULL!	#NULL!	1	1	1	1	2
1889	2	2	26	1	1	1	3	3	4	1	1.23908	1.21683	-0.0419757	1.7331	0.24935	2	2	3	3	3
1890	1	2	40	1	1	1	2	5	4	1	-0.024451	0.116281	0.737483	-0.153808	-0.716499	2	1	1	2	2
1891	1	2	35	1	1	1	2	5	4	1	-0.789	-0.697032	-1.40155	-0.50382	0.59597	2	1	1	1	2
1892	1	2	35	1	1	2	2	4	0	#NULL!	#NULL!	#NULL!	#NULL!	#NULL!	#NULL!	2	1	1	1	3
1894	2	2	29	1	1	1	2	2	4	1	1.23908	2.03151	0.737483	3.45348	2.48537	3	3	3	3	3
1895	1	2	40	1	1	1	3	7	4	1	-1.18063	-0.233546	-0.47763	0.807028	1.51034	3	2	1	1	3
1896	2	2	37	1	1	1	1	1	4	1	0.1279	-0.253755	-2.26493	-1.21563	-0.394931	1	1	1	1	1
1897	1	2	34	2	1	1	2	1	4	1	#NULL!	-1.3395	0.129405	-0.833351	-1.64048	1	1	1	1	2
1898	2	2	28	1	1	1	2	7	4	1	#NULL!	1.39041	0.737483	0.723018	1.30649	2	2	2	2	3
1899	2	2	28	1	1	1	2	4	4	1	1.23908	-0.237581	0.737483	1.78484	-0.688645	3	2	2	3	3
1900	2	2	37	1	2	#NULL!	2	3	0	#NULL!	#NULL!	#NULL!	#NULL!	#NULL!	#NULL!	1	1	1	2	1
1901	2	2	26	1	1	1	3	4	4	1	0.847451	1.29696	-0.0419757	1.7331	0.524441	2	2	3	3	3
1902	2	2	32	1	1	1	2	7	4	1	0.368035	0.753347	-1.00179	2.13485	0.954561	3	2	2	3	3
1903	2	2	39	1	1	1	2	4	2	0	1.23908	1.21683	0.737483	2.25891	1.64177	3	3	3	2	3
1904	2	2	28	1	1	1	2	5	4	1	1.23908	0.753347	0.737483	2.06263	0.748219	3	2	3	3	3
1905	2	2	28	1	1	1	2	5	4	1	1.23908	-0.52482	0.737483	1.40256	0.349763	3	2	2	3	3
1906	2	2	34	1	1	1	2	2	4	1	0.813801	0.643724	-0.394758	2.06263	0.0698437	3	2	3	3	3
1907	2	2	28	1	1	1	2	7	4	1	#NULL!	0.753347	0.737483	1.07303	1.29096	2	2	2	3	3
1908	2	2	32	1	2	#NULL!	2	2	0	#NULL!	#NULL!	#NULL!	#NULL!	#NULL!	#NULL!	1	1	1	1	2
1909	2	2	30	1	1	1	2	3	4	1	1.23908	1.39445	0.737483	2.0016	0.880711	3	3	2	3	3
1910	2	2	30	1	1	1	2	2	4	1	-2.47696	0.112246	-0.186439	1.07303	0.659198	2	2	2	3	3
1911	1	2	39	1	1	1	2	3	4	1	1.23908	-1.13103	0.129405	-0.50382	-0.0315356	2	1	1	1	2
1912	2	2	31	1	1	1	2	5	3	0	-0.636649	-1.258	-0.905349	0.751782	-0.86399	2	1	3	3	2
1913	2	2	30	1	1	1	2	3	4	1	1.23908	1.56803	-1.65685	-0.50382	1.2949	2	1	1	1	2
1914	2	2	39	1	2	#NULL!	2	4	0	#NULL!	#NULL!	#NULL!	#NULL!	#NULL!	#NULL!	1	1	1	1	2
1915	1	2	32	1	1	1	2	1	4	1	-0.789	-1.38337	-2.00859	-0.12154	-0.930067	2	1	1	1	3
1916	2	2	39	1	2	#NULL!	1	3	0	#NULL!	#NULL!	#NULL!	#NULL!	#NULL!	#NULL!	1	1	1	1	2
1917	1	2	32	1	1	2	2	4	0	#NULL!	#NULL!	#NULL!	#NULL!	#NULL!	#NULL!	1	1	1	2	3
1918	2	2	26	1	1	1	2	5	1	0	1.23908	1.56803	0.130448	1.56808	0.263734	3	1	2	3	3
1919	2	2	28	1	2	#NULL!	2	4	0	#NULL!	#NULL!	#NULL!	#NULL!	#NULL!	#NULL!	1	1	1	1	2
1920	1	2	30	1	1	1	1	3	4	1	0.759667	0.141739	0.737483	0.228472	-0.66111	2	1	1	2	3
1921	1	2	33	1	1	1	2	4	4	1	-0.75535	-0.520785	-1.00179	-0.50382	-0.669488	2	1	1	1	2
1922	2	2	28	1	1	1	2	5	4	1	1.23908	-0.268442	0.737483	1.40256	-0.0419401	3	2	2	3	3
1923	1	2	36	1	1	1	1	3	4	1	1.23908	0.606593	0.129405	-0.101059	0.278778	1	1	1	2	3
1924	1	2	38	1	1	1	2	3	4	1	-2.48916	0.147142	-2.26493	0.175723	0.682184	3	1	1	2	2
1925	2	2	31	1	1	1	2	2	4	1	1.23908	1.33186	-0.47763	-0.833351	0.911327	1	1	1	1	2
1926	1	2	34	1	1	1	2	2	4	1	-0.024451	1.39445	0.737483	-0.12154	1.7965	2	1	1	1	3
1927	2	2	38	1	1	1	2	3	4	1	1.23908	0.960456	0.737483	1.29029	0.269261	3	1	1	3	3
1928	2	2	30	1	1	1	1	2	4	1	0.1279	-0.140097	-1.00179	-0.173282	-0.362103	1	1	2	1	3
1929	2	2	37	1	2	#NULL!	1	3	0	#NULL!	#NULL!	#NULL!	#NULL!	#NULL!	#NULL!	3	3	3	2	3
1930	1	2	32	1	1	1	1	1	4	1	-0.309584	-0.52482	-2.21691	-0.50382	0.00463524	2	1	1	1	2
1931	2	2	36	1	1	1	2	3	0	#NULL!	1.23908	1.64679	0.737483	-0.50382	1.20812	2	1	1	1	2
1932	2	2	37	1	1	1	2	3	4	1	0.1279	-0.506098	-0.124848	-0.50382	-0.66433	2	1	1	1	2
1933	1	2	39	2	1	1	2	7	4	1	1.23908	-0.233546	0.129405	-0.833351	-0.671051	1	1	1	1	2
1935	2	2	28	1	1	1	1	5	3	0	-1.72638	-0.923917	-0.924365	1.05255	-1.55573	3	2	2	2	3
1936	1	2	34	1	1	1	2	6	4	1	0.759667	-0.233546	0.737483	0.506261	0.319335	2	1	2	2	3
1937	2	2	38	1	2	#NULL!	1	3	0	#NULL!	#NULL!	#NULL!	#NULL!	#NULL!	#NULL!	1	1	1	1	1
1938	1	2	38	1	1	1	2	4	4	1	-0.75535	1.13807	0.737483	-0.12154	0.620664	2	1	1	1	3
1939	2	2	39	1	2	#NULL!	2	3	0	#NULL!	#NULL!	#NULL!	#NULL!	#NULL!	#NULL!	1	1	1	1	2
1940	2	2	30	1	1	1	2	6	4	1	0.607316	1.29696	-1.04981	0.260739	0.377262	2	1	1	1	3
1941	2	2	38	1	1	1	2	2	4	1	0.607316	1.8539	0.129405	-0.50382	0.283418	2	1	1	1	2
1942	2	2	33	1	1	1	3	3	0	#NULL!	1.23908	2.03151	0.737483	3.45348	0.947901	3	3	3	3	3
1943	2	2	28	1	1	1	2	5	4	1	1.23908	0.753347	0.737483	-0.153808	0.944878	2	1	1	2	2
1944	2	2	28	1	1	1	2	5	4	1	1.23908	0.575732	0.737483	0.723018	0.958716	2	2	2	2	3
1945	2	2	28	1	1	1	2	4	4	1	1.23908	0.466109	-1.13268	1.07303	-0.0177273	2	2	2	3	3
1946	2	2	28	1	1	1	2	4	4	1	1.23908	-0.52482	-2.26493	1.35082	0.0290748	2	2	3	3	3
1947	2	2	28	1	2	#NULL!	2	1	0	#NULL!	#NULL!	#NULL!	#NULL!	#NULL!	#NULL!	2	1	2	3	3
1948	2	2	36	1	1	1	2	2	0	#NULL!	1.23908	1.07008	0.737483	-0.20555	1.52641	1	1	2	2	2
1949	2	2	38	1	2	#NULL!	2	3	0	#NULL!	#NULL!	#NULL!	#NULL!	#NULL!	#NULL!	1	1	1	1	2
1950	2	2	37	1	2	#NULL!	1	4	0	#NULL!	#NULL!	#NULL!	#NULL!	#NULL!	#NULL!	3	1	2	3	3
1951	2	2	30	1	2	#NULL!	2	7	0	#NULL!	#NULL!	#NULL!	#NULL!	#NULL!	#NULL!	3	2	3	3	2
1952	2	2	32	1	1	1	1	6	3	0	-0.602999	-0.440654	-1.40051	2.34042	-0.415351	3	2	3	3	3
1953	2	2	32	1	1	1	2	3	4	1	-1.26842	0.482283	-0.650054	2.34042	1.62328	3	2	3	3	3
1954	2	2	38	1	1	1	2	4	4	1	-0.263732	0.49697	0.21332	-0.12154	0.299474	2	1	1	1	3
1955	2	2	37	1	2	#NULL!	1	2	0	#NULL!	#NULL!	#NULL!	#NULL!	#NULL!	#NULL!	1	1	1	1	2
1958	2	2	30	1	1	1	1	5	1	0	-1.91239	-0.845154	-0.650054	2.03036	-1.06513	3	2	3	3	3
1959	2	2	34	1	2	#NULL!	2	3	0	#NULL!	#NULL!	#NULL!	#NULL!	#NULL!	#NULL!	2	3	3	3	2
1960	2	2	23	1	1	1	3	3	4	1	-3.60035	-0.061334	-0.441734	1.05255	0.280983	3	2	2	2	3
1961	2	2	30	1	1	1	2	7	2	0	#NULL!	2.03151	0.737483	1.07303	2.25493	2	2	2	3	3
1962	1	2	38	1	1	1	2	1	4	1	1.23908	0.40352	-0.270354	-0.50382	-0.057499	2	1	1	1	2
1963	2	2	28	1	1	1	2	4	4	1	1.23908	0.575732	0.737483	1.40256	0.631729	3	2	2	3	3
1964	1	2	38	1	1	1	2	3	4	1	0.759667	-0.954778	0.737483	-0.50382	0.304166	2	1	1	1	2
1965	2	2	28	1	1	1	2	4	4	1	1.23908	0.112246	0.737483	2.13485	-0.976027	3	2	2	3	3
1966	2	2	30	1	2	#NULL!	2	7	0	#NULL!	#NULL!	#NULL!	#NULL!	#NULL!	#NULL!	3	2	2	3	3
1967	1	2	38	1	1	1	3	6	3	0	-1.32078	-1.3341	0.737483	-0.451071	0.249937	1	1	1	1	3
1968	2	2	28	1	1	1	2	4	4	1	1.23908	0.368624	0.737483	1.40256	0.321951	3	2	2	3	3
1969	1	2	35	1	1	1	2	2	1	0	-0.548865	-2.69643	0.482187	-1.21563	-2.56912	1	1	1	1	1
1970	1	2	36	1	1	1	2	6	4	1	-0.351515	-0.777163	0.737483	-0.50382	-0.746018	2	1	1	1	2
1971	2	2	32	1	1	1	2	2	4	1	-0.75535	0.581135	0.737483	0.59027	-0.379177	3	1	1	1	3
1972	1	2	31	1	1	1	2	1	4	1	1.23908	0.40352	-0.394758	-0.50382	0.918048	2	1	1	1	2
1973	2	2	37	1	2	#NULL!	1	2	0	#NULL!	#NULL!	#NULL!	#NULL!	#NULL!	#NULL!	3	1	3	2	3
1974	2	2	37	1	2	#NULL!	2	2	0	#NULL!	#NULL!	#NULL!	#NULL!	#NULL!	#NULL!	1	1	1	1	2
1975	2	2	33	1	1	1	2	4	4	1	0.759667	1.4879	0.737483	1.56808	1.15772	3	1	2	3	3
1976	2	2	36	1	2	#NULL!	2	4	0	#NULL!	#NULL!	#NULL!	#NULL!	#NULL!	#NULL!	1	1	1	1	1
1977	1	2	34	1	1	1	2	6	4	1	-1.18063	-0.777163	-0.270354	0.228472	-1.03374	2	1	1	2	3
1978	2	2	33	1	1	1	2	2	4	1	0.759667	0.659898	-0.47763	-0.833351	0.636236	1	1	1	1	2
1979	2	2	26	1	1	1	2	1	2	0	-0.275934	1.39041	-0.47763	0.445229	-1.0181	2	2	1	2	3
1980	2	2	28	1	1	1	2	4	4	1	1.23908	-0.52482	0.737483	1.40256	-0.0226064	3	2	2	3	3
1981	2	2	28	1	1	1	2	4	4	1	1.23908	-0.52482	0.737483	1.40256	-0.678644	3	2	2	3	3
1982	2	2	28	1	1	1	2	4	4	1	1.23908	-0.268442	0.737483	1.05255	0.00801884	3	2	2	2	3
1983	2	2	28	1	1	1	2	4	4	1	1.23908	1.10317	0.737483	2.13485	-0.0203988	3	2	2	3	3
1984	2	2	39	1	2	#NULL!	1	2	0	#NULL!	#NULL!	#NULL!	#NULL!	#NULL!	#NULL!	1	1	1	1	2
1985	2	2	37	1	2	#NULL!	1	3	0	#NULL!	#NULL!	#NULL!	#NULL!	#NULL!	#NULL!	2	1	3	3	3
1986	2	2	35	1	1	1	2	2	4	1	-0.689014	0.581135	-0.47763	-0.451071	0.274262	1	1	1	1	3
1987	1	2	39	1	1	1	2	2	4	1	-0.363718	-0.140097	-0.186439	0.506261	-0.04091	2	1	2	2	3
1989	2	2	37	1	2	#NULL!	1	3	0	#NULL!	#NULL!	#NULL!	#NULL!	#NULL!	#NULL!	2	1	3	2	3
1990	2	2	32	1	2	#NULL!	2	7	0	#NULL!	#NULL!	#NULL!	#NULL!	#NULL!	#NULL!	3	2	3	3	2
1991	2	2	37	1	2	#NULL!	1	3	0	#NULL!	#NULL!	#NULL!	#NULL!	#NULL!	#NULL!	1	1	1	1	2
1992	2	2	37	1	2	#NULL!	1	3	0	#NULL!	#NULL!	#NULL!	#NULL!	#NULL!	#NULL!	3	1	2	3	3
1993	2	2	32	1	1	1	2	6	4	1	0.1279	1.4879	0.129405	1.40256	0.553105	3	2	2	3	3
1994	2	2	39	1	2	#NULL!	2	4	0	#NULL!	#NULL!	#NULL!	#NULL!	#NULL!	#NULL!	1	1	1	2	2
1995	2	2	34	1	2	#NULL!	2	1	0	#NULL!	#NULL!	#NULL!	#NULL!	#NULL!	#NULL!	1	1	1	1	1
1997	2	2	28	1	1	1	2	1	2	0	0.607316	0.896067	-0.186439	0.610751	0.668169	2	1	1	2	3
1998	1	2	34	1	1	1	3	6	4	1	-0.789	-0.954778	0.737483	-0.451071	0.026685	1	1	1	1	3
1999	2	2	33	1	1	1	2	7	4	1	1.23908	1.68169	0.737483	-0.50382	0.259578	2	1	1	1	2
2000	2	2	29	1	1	1	2	3	3	0	1.23908	0.930963	-1.13268	1.31077	0.32386	2	1	1	3	3
2001	2	2	30	1	1	1	2	6	4	1	1.23908	1.24769	-0.269311	1.89761	0.835629	3	1	2	3	3
2002	2	2	30	1	1	1	2	1	4	1	0.759667	0.753347	-0.47763	-0.833351	0.274262	1	1	1	1	2
2003	2	2	32	1	1	1	2	7	4	1	-0.689014	1.74428	-0.47763	0.228472	2.17834	2	1	1	2	3
2004	2	2	35	1	1	1	2	2	2	0	-0.363718	0.546239	0.737483	-0.12154	-0.0522832	2	1	1	1	3
2005	2	2	28	1	1	1	2	1	4	1	1.23908	0.753347	0.737483	-0.50382	0.274262	2	1	1	1	2
2006	2	2	34	1	2	#NULL!	2	2	0	#NULL!	#NULL!	#NULL!	#NULL!	#NULL!	#NULL!	3	2	3	3	2
2007	2	2	28	1	1	1	2	1	4	1	1.23908	0.753347	0.737483	-0.50382	-0.0327713	2	1	1	1	2
2008	2	2	32	1	2	#NULL!	2	4	0	#NULL!	#NULL!	#NULL!	#NULL!	#NULL!	#NULL!	1	1	1	1	1
2009	2	2	28	1	1	1	2	5	4	1	1.23908	0.753347	0.737483	1.40256	0.988929	3	2	2	3	3
2010	2	2	37	1	1	1	2	3	4	1	-0.297382	1.31028	0.737483	0.559009	0.263558	1	1	2	2	3
2011	2	2	33	1	1	1	2	2	4	1	1.23908	0.116281	0.129405	-0.833351	0.274262	1	1	1	1	2
2012	2	2	35	1	2	#NULL!	2	1	0	#NULL!	#NULL!	#NULL!	#NULL!	#NULL!	#NULL!	3	2	2	3	2
2013	2	2	31	1	1	1	2	4	0	#NULL!	1.23908	1.10317	0.737483	1.1053	0.283718	2	2	2	2	3
2014	2	2	37	1	1	1	2	3	4	1	0.1279	1.28079	0.737483	0.228472	0.625708	2	1	1	2	3
2015	2	2	39	1	2	#NULL!	2	4	0	#NULL!	#NULL!	#NULL!	#NULL!	#NULL!	#NULL!	1	1	1	1	2
2016	2	2	30	1	1	1	2	7	4	1	0.847451	1.24769	-1.25813	1.5476	1.24513	3	1	2	2	3
2017	2	2	30	1	1	1	2	2	0	#NULL!	-0.689014	1.10317	0.737483	-0.833351	0.299523	1	1	1	1	2
2018	2	2	28	1	1	1	2	1	4	1	0.759667	0.753347	0.737483	-0.287062	-0.0377722	2	2	1	1	2
2020	2	2	28	1	1	1	2	1	4	1	0.334385	0.753347	0.737483	0.340739	-0.0377722	2	2	2	2	2
2021	2	2	30	1	1	1	2	3	3	0	-0.75535	1.39041	0.737483	0.960763	-0.0487033	2	1	1	3	3
2022	2	2	38	1	1	1	2	5	4	1	#NULL!	0.896067	-0.0419757	0.940282	-0.984145	3	1	1	2	3
2023	2	2	35	1	2	#NULL!	2	1	0	#NULL!	#NULL!	#NULL!	#NULL!	#NULL!	#NULL!	3	2	3	2	3
2024	1	2	29	1	1	1	2	1	4	1	-1.18063	-1.3341	-1.00179	-0.833351	-1.27762	1	1	1	1	2
2025	2	2	31	1	1	1	2	2	4	1	-0.057247	-0.235347	0.130448	-0.833351	0.274262	1	1	1	1	2
2026	1	2	37	1	1	1	2	7	4	1	1.23908	1.64679	-2.26493	1.5471	1.59579	3	3	3	2	3
2027	2	2	33	1	1	1	2	3	4	1	-0.275934	0.83211	-0.793474	-0.833351	0.21432	1	1	1	1	2
2028	2	2	32	1	1	1	2	7	3	0	0.607316	1.24769	-0.269311	1.16633	0.85051	2	1	3	2	3
2029	2	2	30	1	1	1	1	4	1	0	#NULL!	-1.17521	-1.65789	0.454518	-0.00920059	1	1	3	2	3
2030	2	2	40	1	2	#NULL!	2	4	0	#NULL!	#NULL!	#NULL!	#NULL!	#NULL!	#NULL!	1	1	1	1	2
2031	2	2	27	1	1	1	2	5	3	0	0.759667	1.64679	0.129405	0.123981	1.20803	2	1	2	2	2
2032	2	2	33	1	1	1	2	5	2	0	-2.48916	1.64679	-2.83606	2.11437	1.90763	3	2	2	3	3
2033	2	2	35	1	2	#NULL!	2	2	0	#NULL!	#NULL!	#NULL!	#NULL!	#NULL!	#NULL!	3	2	2	3	3
2034	2	2	36	1	1	1	2	4	4	1	1.23908	0.673217	-0.0419757	1.56808	-0.0526317	3	1	2	3	3
2035	1	2	37	1	1	1	1	4	4	1	0.334385	-0.727893	-1.00179	-0.886099	0.640928	2	1	1	1	1
2036	2	2	28	1	1	1	2	2	0	#NULL!	0.1279	1.31028	0.737483	1.65159	0.591154	3	3	2	2	3
2037	2	2	28	1	1	1	2	1	4	1	0.334385	1.39445	0.737483	-0.153808	-0.370194	2	1	1	2	2
2038	2	2	28	1	1	1	2	1	4	1	0.334385	0.753347	0.737483	-0.153808	-0.349137	2	1	1	2	2
2039	2	2	28	1	1	1	2	1	4	1	-0.057247	0.753347	0.737483	-0.153808	-0.349137	2	1	1	2	2
2040	2	2	33	1	1	1	2	3	3	0	0.368035	0.673217	-1.25813	1.36261	1.25929	3	2	3	1	3
2041	2	2	28	1	1	1	2	1	4	1	0.334385	0.40352	0.737483	-0.50382	-0.68591	2	1	1	1	2
2042	2	2	28	1	1	1	2	7	4	1	1.23908	0.112246	0.737483	1.07303	0.621727	2	2	2	3	3
2043	2	2	28	1	1	1	2	7	4	1	1.23908	0.753347	0.737483	1.07303	0.326952	2	2	2	3	3
2044	2	2	28	1	1	1	2	7	4	1	1.23908	0.753347	0.737483	0.723018	1.65812	2	2	2	2	3
2045	2	2	28	1	1	1	2	7	4	1	1.23908	0.753347	0.737483	1.07303	1.96516	2	2	2	3	3
2046	2	2	28	1	1	1	2	7	4	1	1.23908	0.753347	0.737483	1.07303	1.65812	2	2	2	3	3
2047	2	2	28	1	1	1	2	7	4	1	1.23908	1.39041	0.737483	1.07303	1.96516	2	2	2	3	3
2048	2	2	28	1	1	1	2	7	4	1	1.23908	0.753347	0.737483	1.07303	1.30149	2	2	2	3	3
2049	2	2	28	1	1	1	2	7	4	1	1.23908	0.753347	0.737483	1.07303	1.64326	2	2	2	3	3
2050	2	2	28	1	1	1	2	7	4	1	1.23908	0.753347	0.737483	1.07303	0.983928	2	2	2	3	3
2051	2	2	28	1	1	1	2	7	4	1	1.23908	0.753347	0.737483	1.07303	1.64326	2	2	2	3	3
2052	2	2	28	1	1	1	2	7	4	1	1.23908	0.753347	0.482187	-0.0415408	0.983928	2	2	2	2	1
2053	2	2	28	1	1	1	2	7	4	1	1.23908	0.753347	0.0824285	0.723018	1.64326	2	2	2	2	3
2054	2	2	28	1	2	#NULL!	2	1	0	#NULL!	#NULL!	#NULL!	#NULL!	#NULL!	#NULL!	3	2	3	3	3
2055	2	2	28	1	1	1	2	7	4	1	1.23908	0.753347	0.737483	1.07303	1.30149	2	2	2	3	3
2056	2	2	28	1	1	1	2	7	4	1	1.23908	0.753347	0.737483	1.35082	1.29096	2	2	3	3	3
2057	2	2	28	1	1	1	2	7	4	1	1.23908	0.753347	0.737483	1.07303	0.988929	2	2	2	3	3
2058	2	2	28	1	1	1	2	7	4	1	1.23908	0.753347	0.737483	1.07303	1.30149	2	2	2	3	3
2059	2	2	28	1	1	1	2	7	4	1	1.23908	0.753347	0.737483	1.16482	1.30149	3	3	3	2	2
2060	2	2	28	1	1	1	2	1	4	1	0.759667	0.753347	0.737483	-0.833351	-0.37905	1	1	1	1	2
2061	2	2	28	1	1	1	2	7	4	1	1.23908	0.753347	0.737483	1.07303	0.988929	2	2	2	3	3
2062	2	2	28	1	1	1	2	7	4	1	1.23908	0.753347	0.737483	1.07303	0.988929	2	2	2	3	3
2063	2	2	28	1	1	1	2	7	3	0	1.23908	-0.52482	0.737483	1.07303	0.0396033	2	2	2	3	3
2064	2	2	28	1	1	1	2	7	4	1	#NULL!	0.753347	0.737483	1.35082	1.29096	2	2	3	3	3
2065	2	2	28	1	1	1	2	7	4	1	1.23908	0.753347	0.737483	0.968539	1.29096	2	2	3	3	2
2066	2	2	28	1	1	1	2	7	4	1	1.23908	0.112246	0.737483	0.968539	0.00505916	2	2	3	3	2
2067	2	2	28	1	1	1	2	7	4	1	1.23908	-0.52482	0.737483	1.26931	-1.33904	3	3	2	2	3
2068	2	2	28	1	1	1	2	7	4	1	1.23908	0.753347	0.737483	0.968539	0.988929	2	2	3	3	2
2069	2	2	28	1	1	1	2	7	4	1	1.23908	0.753347	0.737483	1.07303	1.29096	2	2	2	3	3
2070	1	2	38	1	1	1	2	7	4	1	-1.18063	1.13807	0.737483	0.228472	0.898363	2	1	1	2	3
2071	2	2	28	1	2	#NULL!	2	5	0	#NULL!	#NULL!	#NULL!	#NULL!	#NULL!	#NULL!	1	1	1	1	2
2072	2	2	28	1	1	1	2	7	4	1	1.23908	1.10317	0.737483	1.07303	1.29096	2	2	2	3	3
2073	2	2	28	1	1	1	2	7	4	1	1.23908	0.753347	0.737483	1.35082	1.29096	2	2	3	3	3
2074	2	2	28	1	1	1	2	7	4	1	1.23908	0.753347	0.737483	1.7331	1.29096	2	2	3	3	3
2075	2	2	28	1	1	1	2	7	4	1	1.23908	0.753347	0.21332	0.723018	1.30649	2	2	2	2	3
[truncated: 135 more rows]
